# Supplementary material for: Phylogeographic analysis of the true lemurs (genus Eulemur) underlines the role of river catchments for the evolution of micro-endemism in Madagascar
Source: Front Zool. 2013 Nov 14;10:70. doi: 10.1186/1742-9994-10-70 (PMC3835867; doi:10.1186/1742-9994-10-70)
Supplement: Additional file 3: Table S1 — List of genetic samples used in this study. x/y = GPS coordinates, ID = field number, POP = Population (IVOL = Parc Ivoloina, MANA = Mananara National Parc, ANJO = Anjombalava, BEAL = Bealanana, MARO = Marojejy, ANDR = Andringitra, MANO = Manombo Special Reserve, ANDO = Andohahela, MAND = Mandena, STLU = St.Luce, ANAL = Analamerana, DARA = Daraina, ANKA = Ankarana, MAVO = Manongarivo, AMPI = Ampijoroa, TSIN = Tsinjoarivo, ANDA = Andasibe, AMBO = Ambohitantely, MANG = Mangindrano, ZAHA = Zahamena, AMTO = Ambato, KATS = Katsepy, MADI = Madirovalo, RANO = Ranomafana, FENA = Fenarive Est, AMBA = Ambadira, KIRI = Kirindy, BERE = Berenty, MAKA = Massif du Makay, BEMA = Tsingy de Bemaraha, MTDA = Montagne D’Ambre, MAHA = Mahagaga). [file 1742-9994-10-70-S3.csv]

ID	Genbank accession number	Phenotype	Species	Population	X	Y	Comment	organism	locus	Clone	Fleld Number
389	KF708027	Ealb	hybrid	IVOL	S18 03.405	E49 21.599	removed	[organism=Eulemur albifrons]	NRAMP intron partial sequence	Clone-A	Ealb-MM-389
389	KF708028	Ealb	hybrid	IVOL	S18 03.405	E49 21.599	removed	[organism=Eulemur albifrons]	NRAMP intron partial sequence	Clone-B	Ealb-MM-389
390	KF708029	Ealb	hybrid	IVOL	S18 03.405	E49 21.599	removed	[organism=Eulemur albifrons]	NRAMP intron partial sequence	Clone-A	Ealb-MM-390
390	KF708030	Ealb	hybrid	IVOL	S18 03.405	E49 21.599	removed	[organism=Eulemur albifrons]	NRAMP intron partial sequence	Clone-B	Ealb-MM-390
433	KF708031	Ealb	albifrons	MANA	S16 18.715	E49 47.338		[organism=Eulemur albifrons]	NRAMP intron partial sequence	Clone-A	Ealb-MM-433
433	KF708032	Ealb	albifrons	MANA	S16 18.715	E49 47.338		[organism=Eulemur albifrons]	NRAMP intron partial sequence	Clone-B	Ealb-MM-433
435	KF708033	Ealb	albifrons	MANA	S16 18.715	E49 47.338		[organism=Eulemur albifrons]	NRAMP intron partial sequence	Clone-A	Ealb-MM-435
435	KF708034	Ealb	albifrons	MANA	S16 18.715	E49 47.338		[organism=Eulemur albifrons]	NRAMP intron partial sequence	Clone-B	Ealb-MM-435
438	KF708035	Ealb	albifrons	MANA	S16 18.715	E49 47.338		[organism=Eulemur albifrons]	NRAMP intron partial sequence	Clone-A	Ealb-MM-438
438	KF708036	Ealb	albifrons	MANA	S16 18.715	E49 47.338		[organism=Eulemur albifrons]	NRAMP intron partial sequence	Clone-B	Ealb-MM-438
491	KF708037	Ealb	albifrons	ANJO	S14 11.095	E49 56.000	Phenotype inferred from CytB and locality	[organism=Eulemur albifrons]	NRAMP intron partial sequence	Clone-A	Ealb-MM-491
491	KF708038	Ealb	albifrons	ANJO	S14 11.095	E49 56.000	Phenotype inferred from CytB and locality	[organism=Eulemur albifrons]	NRAMP intron partial sequence	Clone-B	Ealb-MM-491
519	KF708039	Ealb	albifrons	BEAL	0	0	removed for *BEAST, pet	[organism=Eulemur albifrons]	NRAMP intron partial sequence	Clone-A	Ealb-MM-519
519	KF708040	Ealb	albifrons	BEAL	0	0	removed for *BEAST, pet	[organism=Eulemur albifrons]	NRAMP intron partial sequence	Clone-B	Ealb-MM-519
567	KF708041	Ealb	albifrons	MARO	S14 11.095	E49 56.000		[organism=Eulemur albifrons]	NRAMP intron partial sequence	Clone-A	Ealb-MM-567
567	KF708042	Ealb	albifrons	MARO	S14 11.095	E49 56.000		[organism=Eulemur albifrons]	NRAMP intron partial sequence	Clone-B	Ealb-MM-567
570	KF708043	Ealb	albifrons	MARO	S14 26.252	E49 46.612		[organism=Eulemur albifrons]	NRAMP intron partial sequence	Clone-A	Ealb-MM-570
570	KF708044	Ealb	albifrons	MARO	S14 26.252	E49 46.612		[organism=Eulemur albifrons]	NRAMP intron partial sequence	Clone-B	Ealb-MM-570
576	KF708045	Ealb	albifrons	MARO	S14 26.071	E49 45.641		[organism=Eulemur albifrons]	NRAMP intron partial sequence	Clone-A	Ealb-MM-576
576	KF708046	Ealb	albifrons	MARO	S14 26.071	E49 45.641		[organism=Eulemur albifrons]	NRAMP intron partial sequence	Clone-B	Ealb-MM-576
582	KF708047	Ealb	albifrons	MARO	S14 26.099	E49 46.023		[organism=Eulemur albifrons]	NRAMP intron partial sequence	Clone-A	Ealb-MM-582
582	KF708048	Ealb	albifrons	MARO	S14 26.099	E49 46.023		[organism=Eulemur albifrons]	NRAMP intron partial sequence	Clone-B	Ealb-MM-582
583	KF708049	Ealb	albifrons	MARO	S14 26.099	E49 46.023		[organism=Eulemur albifrons]	NRAMP intron partial sequence	Clone-A	Ealb-MM-583
583	KF708050	Ealb	albifrons	MARO	S14 26.099	E49 46.023		[organism=Eulemur albifrons]	NRAMP intron partial sequence	Clone-B	Ealb-MM-583
586	KF708051	Ealb	albifrons	MARO	S14 26.252	E49 46.612		[organism=Eulemur albifrons]	NRAMP intron partial sequence	Clone-A	Ealb-MM-586
586	KF708052	Ealb	albifrons	MARO	S14 26.252	E49 46.612		[organism=Eulemur albifrons]	NRAMP intron partial sequence	Clone-B	Ealb-MM-586
242	KF708053	Ecin	hybrid	ANDR	S22 08.714	E46 56.926	removed for *BEAST	[organism=Eulemur cinereicepsxrufifrons]	NRAMP intron partial sequence	Clone-A	Ecin-MM-242
242	KF708054	Ecin	hybrid	ANDR	S22 08.714	E46 56.926	removed for *BEAST	[organism=Eulemur cinereicepsxrufifrons]	NRAMP intron partial sequence	Clone-B	Ecin-MM-242
245	KF708055	Ecin	hybrid	ANDR	S22 08.714	E46 56.926	removed for *BEAST	[organism=Eulemur cinereicepsxrufifrons]	NRAMP intron partial sequence	Clone-A	Ecin-MM-245
245	KF708056	Ecin	hybrid	ANDR	S22 08.714	E46 56.926	removed for *BEAST	[organism=Eulemur cinereicepsxrufifrons]	NRAMP intron partial sequence	Clone-B	Ecin-MM-245
250	KF708057	Ecin	hybrid	ANDR	S22 09.854	E46 56.367	removed for *BEAST	[organism=Eulemur cinereicepsxrufifrons]	NRAMP intron partial sequence	Clone-A	Ecin-MM-250
250	KF708058	Ecin	hybrid	ANDR	S22 09.854	E46 56.367	removed for *BEAST	[organism=Eulemur cinereicepsxrufifrons]	NRAMP intron partial sequence	Clone-B	Ecin-MM-250
397	KF708059	Ecol	collaris	ANDO	S24 45.330	E46 51.418		[organism=Eulemur collaris]	NRAMP intron partial sequence	Clone-A	Ecol-MM-397
397	KF708060	Ecol	collaris	ANDO	S24 45.330	E46 51.418		[organism=Eulemur collaris]	NRAMP intron partial sequence	Clone-B	Ecol-MM-397
398	KF708061	Ecol	collaris	MAND	S24 56.717	E46 59.752		[organism=Eulemur collaris]	NRAMP intron partial sequence	Clone-A	Ecol-MM-398
398	KF708062	Ecol	collaris	MAND	S24 56.717	E46 59.752		[organism=Eulemur collaris]	NRAMP intron partial sequence	Clone-B	Ecol-MM-398
399	KF708063	Ecol	collaris	MAND	S24 56.717	E46 59.752		[organism=Eulemur collaris]	NRAMP intron partial sequence	Clone-A	Ecol-MM-399
399	KF708064	Ecol	collaris	MAND	S24 56.717	E46 59.752		[organism=Eulemur collaris]	NRAMP intron partial sequence	Clone-B	Ecol-MM-399
402	KF708065	Ecol	collaris	MAND	S24 56.717	E46 59.752		[organism=Eulemur collaris]	NRAMP intron partial sequence	Clone-A	Ecol-MM-402
402	KF708066	Ecol	collaris	MAND	S24 56.717	E46 59.752		[organism=Eulemur collaris]	NRAMP intron partial sequence	Clone-B	Ecol-MM-402
403	KF708067	Ecol	collaris	MAND	S24 56.717	E46 59.752		[organism=Eulemur collaris]	NRAMP intron partial sequence	Clone-A	Ecol-MM-403
403	KF708068	Ecol	collaris	MAND	S24 56.717	E46 59.752		[organism=Eulemur collaris]	NRAMP intron partial sequence	Clone-B	Ecol-MM-403
408	KF708069	Ecol	collaris	MAND	S24 56.717	E46 59.752		[organism=Eulemur collaris]	NRAMP intron partial sequence	Clone-A	Ecol-MM-408
408	KF708070	Ecol	collaris	MAND	S24 56.717	E46 59.752		[organism=Eulemur collaris]	NRAMP intron partial sequence	Clone-B	Ecol-MM-408
411	KF708071	Ecol	collaris	STLU	S24 46.484	E47 10.354		[organism=Eulemur collaris]	NRAMP intron partial sequence	Clone-A	Ecol-MM-411
411	KF708072	Ecol	collaris	STLU	S24 46.484	E47 10.354		[organism=Eulemur collaris]	NRAMP intron partial sequence	Clone-B	Ecol-MM-411
413	KF708073	Ecol	collaris	STLU	S24 46.484	E47 10.354		[organism=Eulemur collaris]	NRAMP intron partial sequence	Clone-A	Ecol-MM-413
413	KF708074	Ecol	collaris	STLU	S24 46.484	E47 10.354		[organism=Eulemur collaris]	NRAMP intron partial sequence	Clone-B	Ecol-MM-413
417	KF708075	Ecol	collaris	STLU	S24 46.484	E47 10.354		[organism=Eulemur collaris]	NRAMP intron partial sequence	Clone-A	Ecol-MM-417
417	KF708076	Ecol	collaris	STLU	S24 46.484	E47 10.354		[organism=Eulemur collaris]	NRAMP intron partial sequence	Clone-B	Ecol-MM-417
422	KF708077	Ecol	collaris	STLU	S24 46.484	E47 10.354		[organism=Eulemur collaris]	NRAMP intron partial sequence	Clone-A	Ecol-MM-422
422	KF708078	Ecol	collaris	STLU	S24 46.484	E47 10.354		[organism=Eulemur collaris]	NRAMP intron partial sequence	Clone-B	Ecol-MM-422
46	KF708079	Ecor	coronatus	ANAL	S12 44.399	E49 29.076		[organism=Eulemur cooronatus]	NRAMP intron partial sequence	Clone-A	Ecor-MM-46
46	KF708080	Ecor	coronatus	ANAL	S12 44.399	E49 29.076		[organism=Eulemur cooronatus]	NRAMP intron partial sequence	Clone-B	Ecor-MM-46
78	KF708081	Ecor	coronatus	ANKA	S12 56.389	E49 07.242		[organism=Eulemur cooronatus]	NRAMP intron partial sequence	Clone-A	Ecor-MM-78
78	KF708082	Ecor	coronatus	ANKA	S12 56.389	E49 07.242		[organism=Eulemur cooronatus]	NRAMP intron partial sequence	Clone-B	Ecor-MM-78
490	KF708083	Ecor	coronatus	ANJO	S14 11.095	E49 56.000	Phenotype inferred from CytB + vocalization	[organism=Eulemur cooronatus]	NRAMP intron partial sequence	Clone-A	Ecor-MM-490
490	KF708084	Ecor	coronatus	ANJO	S14 11.095	E49 56.000	Phenotype inferred from CytB + vocalization	[organism=Eulemur cooronatus]	NRAMP intron partial sequence	Clone-B	Ecor-MM-490
492	KF708085	Ecor	coronatus	ANJO	S14 11.095	E49 56.000	Phenotype inferred from CytB + vocalization	[organism=Eulemur cooronatus]	NRAMP intron partial sequence	Clone-A	Ecor-MM-492
492	KF708086	Ecor	coronatus	ANJO	S14 11.095	E49 56.000	Phenotype inferred from CytB + vocalization	[organism=Eulemur cooronatus]	NRAMP intron partial sequence	Clone-B	Ecor-MM-492
563	KF708087	Efla	flavifrons	MAVO	S14 01.661	E48 16.603	removed for *BEAST, Phenotype inferred from CytB	[organism=Eulemur flavifrons]	NRAMP intron partial sequence	Clone-A	Efla-MM-563
563	KF708088	Efla	flavifrons	MAVO	S14 01.661	E48 16.603	removed for *BEAST, Phenotype inferred from CytB	[organism=Eulemur flavifrons]	NRAMP intron partial sequence	Clone-B	Efla-MM-563
565	KF708089	Efla	flavifrons	MAVO	S14 01.661	E48 16.603	removed for *BEAST, unknown Phenotype	[organism=Eulemur flavifrons]	NRAMP intron partial sequence	Clone-A	Efla-MM-565
565	KF708090	Efla	flavifrons	MAVO	S14 01.661	E48 16.603	removed for *BEAST, unknown Phenotype	[organism=Eulemur flavifrons]	NRAMP intron partial sequence	Clone-B	Efla-MM-565
92	KF708091	Eful	fulvus	AMPI	S16 19.163	E46 48.374		[organism=Eulemur fulvus]	NRAMP intron partial sequence	Clone-A	Eful-MM-92
92	KF708092	Eful	fulvus	AMPI	S16 19.163	E46 48.374		[organism=Eulemur fulvus]	NRAMP intron partial sequence	Clone-B	Eful-MM-92
157	KF708093	Eful	fulvus	TSIN	S19 43.121	E47 49.163		[organism=Eulemur fulvus]	NRAMP intron partial sequence	Clone-A	Eful-MM-157
157	KF708094	Eful	fulvus	TSIN	S19 43.121	E47 49.163		[organism=Eulemur fulvus]	NRAMP intron partial sequence	Clone-B	Eful-MM-157
161	KF708095	Eful	fulvus	TSIN	S19 43.121	E47 49.163		[organism=Eulemur fulvus]	NRAMP intron partial sequence	Clone-A	Eful-MM-161
161	KF708096	Eful	fulvus	TSIN	S19 43.121	E47 49.163		[organism=Eulemur fulvus]	NRAMP intron partial sequence	Clone-B	Eful-MM-161
163	KF708097	Eful	fulvus	TSIN	S19 43.203	E47 49.078		[organism=Eulemur fulvus]	NRAMP intron partial sequence	Clone-A	Eful-MM-163
163	KF708098	Eful	fulvus	TSIN	S19 43.203	E47 49.078		[organism=Eulemur fulvus]	NRAMP intron partial sequence	Clone-B	Eful-MM-163
333	KF708099	Eful	fulvus	ANDA	S18 56.298	E48 25.153		[organism=Eulemur fulvus]	NRAMP intron partial sequence	Clone-A	Eful-MM-333
333	KF708100	Eful	fulvus	ANDA	S18 56.298	E48 25.153		[organism=Eulemur fulvus]	NRAMP intron partial sequence	Clone-B	Eful-MM-333
334	KF708101	Eful	fulvus	ANDA	S18 56.298	E48 25.153		[organism=Eulemur fulvus]	NRAMP intron partial sequence	Clone-A	Eful-MM-334
334	KF708102	Eful	fulvus	ANDA	S18 56.298	E48 25.153		[organism=Eulemur fulvus]	NRAMP intron partial sequence	Clone-B	Eful-MM-334
335	KF708103	Eful	fulvus	ANDA	S18 56.298	E48 25.153		[organism=Eulemur fulvus]	NRAMP intron partial sequence	Clone-A	Eful-MM-335
335	KF708104	Eful	fulvus	ANDA	S18 56.298	E48 25.153		[organism=Eulemur fulvus]	NRAMP intron partial sequence	Clone-B	Eful-MM-335
336	KF708105	Eful	fulvus	ANDA	S18 56.298	E48 25.153		[organism=Eulemur fulvus]	NRAMP intron partial sequence	Clone-A	Eful-MM-336
336	KF708106	Eful	fulvus	ANDA	S18 56.298	E48 25.153		[organism=Eulemur fulvus]	NRAMP intron partial sequence	Clone-B	Eful-MM-336
350	KF708107	Eful	fulvus	ANDA	S18 56.298	E48 25.153		[organism=Eulemur fulvus]	NRAMP intron partial sequence	Clone-A	Eful-MM-350
350	KF708108	Eful	fulvus	ANDA	S18 56.298	E48 25.153		[organism=Eulemur fulvus]	NRAMP intron partial sequence	Clone-B	Eful-MM-350
352	KF708109	Eful	fulvus	ANDA	S18 56.298	E48 25.153		[organism=Eulemur fulvus]	NRAMP intron partial sequence	Clone-A	Eful-MM-352
352	KF708110	Eful	fulvus	ANDA	S18 56.298	E48 25.153		[organism=Eulemur fulvus]	NRAMP intron partial sequence	Clone-B	Eful-MM-352
353	KF708111	Eful	fulvus	ANDA	S18 56.298	E48 25.153		[organism=Eulemur fulvus]	NRAMP intron partial sequence	Clone-A	Eful-MM-353
353	KF708112	Eful	fulvus	ANDA	S18 56.298	E48 25.153		[organism=Eulemur fulvus]	NRAMP intron partial sequence	Clone-B	Eful-MM-353
356	KF708113	Eful	fulvus	ANDA	S18 56.298	E48 25.153		[organism=Eulemur fulvus]	NRAMP intron partial sequence	Clone-A	Eful-MM-356
356	KF708114	Eful	fulvus	ANDA	S18 56.298	E48 25.153		[organism=Eulemur fulvus]	NRAMP intron partial sequence	Clone-B	Eful-MM-356
474	KF708115	Eful	fulvus	AMBO	S18 11.906	E47 16.929		[organism=Eulemur fulvus]	NRAMP intron partial sequence	Clone-A	Eful-MM-474
474	KF708116	Eful	fulvus	AMBO	S18 11.906	E47 16.929		[organism=Eulemur fulvus]	NRAMP intron partial sequence	Clone-B	Eful-MM-474
496	KF708117	Eful	fulvus	MANG	S14 11.955	E48 57.093	removed for *BEAST	[organism=Eulemur fulvus]	NRAMP intron partial sequence	Clone-A	Eful-MM-496
496	KF708118	Eful	fulvus	MANG	S14 11.955	E48 57.093	removed for *BEAST	[organism=Eulemur fulvus]	NRAMP intron partial sequence	Clone-B	Eful-MM-496
542	KF708119	Eful	fulvus	ZAHA	S17 29.167	E48 44.007		[organism=Eulemur fulvus]	NRAMP intron partial sequence	Clone-A	Eful-MM-542
542	KF708120	Eful	fulvus	ZAHA	S17 29.167	E48 44.007		[organism=Eulemur fulvus]	NRAMP intron partial sequence	Clone-B	Eful-MM-542
528	KF708121	Emac	macaco	AMTO	13 27.565	48 29.722		[organism=Eulemur macaco]	NRAMP intron partial sequence	Clone-A	Emac-MM-528
528	KF708122	Emac	macaco	AMTO	13 27.565	48 29.722		[organism=Eulemur macaco]	NRAMP intron partial sequence	Clone-B	Emac-MM-528
529	KF708123	Emac	macaco	AMTO	13 27.565	48 29.722		[organism=Eulemur macaco]	NRAMP intron partial sequence	Clone-A	Emac-MM-529
529	KF708124	Emac	macaco	AMTO	13 27.565	48 29.722		[organism=Eulemur macaco]	NRAMP intron partial sequence	Clone-B	Emac-MM-529
14	KF708125	Emon	mongoz	KATS	S15 42.917	E46 10.238		[organism=Eulemur mongoz]	NRAMP intron partial sequence	Clone-A	Emon-MM-14
14	KF708126	Emon	mongoz	KATS	S15 42.917	E46 10.238		[organism=Eulemur mongoz]	NRAMP intron partial sequence	Clone-B	Emon-MM-14
27	KF708127	Emon	mongoz	KATS	S15 42.917	E46 10.238	removed for *BEAST	[organism=Eulemur mongoz]	NRAMP intron partial sequence	Clone-A	Emon-MM-27
27	KF708128	Emon	mongoz	KATS	S15 42.917	E46 10.238	removed for *BEAST	[organism=Eulemur mongoz]	NRAMP intron partial sequence	Clone-B	Emon-MM-27
375	KF708129	Erub	rubriventer	RANO	S21 15.838	E47 25.329		[organism=Eulemur rubriventer]	NRAMP intron partial sequence	Clone-A	Erub-MM-375
375	KF708130	Erub	rubriventer	RANO	S21 15.838	E47 25.329		[organism=Eulemur rubriventer]	NRAMP intron partial sequence	Clone-B	Erub-MM-375
376	KF708131	Erub	rubriventer	RANO	S21 15.838	E47 25.329		[organism=Eulemur rubriventer]	NRAMP intron partial sequence	Clone-A	Erub-MM-376
376	KF708132	Erub	rubriventer	RANO	S21 15.838	E47 25.329		[organism=Eulemur rubriventer]	NRAMP intron partial sequence	Clone-B	Erub-MM-376
380	KF708133	Erub	rubriventer	FENA	S17 22.558	E49 24.319		[organism=Eulemur rubriventer]	NRAMP intron partial sequence	Clone-A	Erub-MM-380
380	KF708134	Erub	rubriventer	FENA	S17 22.558	E49 24.319		[organism=Eulemur rubriventer]	NRAMP intron partial sequence	Clone-B	Erub-MM-380
511	KF708135	Erub	rubriventer	MANG	S14 11.955	E48 57.093		[organism=Eulemur rubriventer]	NRAMP intron partial sequence	Clone-A	Erub-MM-511
511	KF708136	Erub	rubriventer	MANG	S14 11.955	E48 57.093		[organism=Eulemur rubriventer]	NRAMP intron partial sequence	Clone-B	Erub-MM-511
164	KF708137	Erufi	rufifrons	AMBA	S19 47.569	E44 39.331		[organism=Eulemur rufifrons]	NRAMP intron partial sequence	Clone-A	Erufi-MM-164
164	KF708138	Erufi	rufifrons	AMBA	S19 47.569	E44 39.331		[organism=Eulemur rufifrons]	NRAMP intron partial sequence	Clone-B	Erufi-MM-164
170	KF708139	Erufi	rufifrons	AMBA	S19 54.574	E44 38.410		[organism=Eulemur rufifrons]	NRAMP intron partial sequence	Clone-A	Erufi-MM-170
170	KF708140	Erufi	rufifrons	AMBA	S19 54.574	E44 38.410		[organism=Eulemur rufifrons]	NRAMP intron partial sequence	Clone-B	Erufi-MM-170
172	KF708141	Erufi	rufifrons	AMBA	S19 54.574	E44 38.410		[organism=Eulemur rufifrons]	NRAMP intron partial sequence	Clone-A	Erufi-MM-172
172	KF708142	Erufi	rufifrons	AMBA	S19 54.574	E44 38.410		[organism=Eulemur rufifrons]	NRAMP intron partial sequence	Clone-B	Erufi-MM-172
176	KF708143	Erufi	rufifrons	KIRI	S20 04.290	E44 41.058		[organism=Eulemur rufifrons]	NRAMP intron partial sequence	Clone-A	Erufi-MM-176
176	KF708144	Erufi	rufifrons	KIRI	S20 04.290	E44 41.058		[organism=Eulemur rufifrons]	NRAMP intron partial sequence	Clone-B	Erufi-MM-176
181	KF708145	Erufi	rufifrons	KIRI	S20 04.290	E44 41.058		[organism=Eulemur rufifrons]	NRAMP intron partial sequence	Clone-A	Erufi-MM-181
181	KF708146	Erufi	rufifrons	KIRI	S20 04.290	E44 41.058		[organism=Eulemur rufifrons]	NRAMP intron partial sequence	Clone-B	Erufi-MM-181
184	KF708147	Erufi	rufifrons	KIRI	S20 04.290	E44 41.058		[organism=Eulemur rufifrons]	NRAMP intron partial sequence	Clone-A	Erufi-MM-184
184	KF708148	Erufi	rufifrons	KIRI	S20 04.290	E44 41.058		[organism=Eulemur rufifrons]	NRAMP intron partial sequence	Clone-B	Erufi-MM-184
189	KF708149	Erufi	rufifrons	KIRI	S20 04.290	E44 41.058		[organism=Eulemur rufifrons]	NRAMP intron partial sequence	Clone-A	Erufi-MM-189
189	KF708150	Erufi	rufifrons	KIRI	S20 04.290	E44 41.058		[organism=Eulemur rufifrons]	NRAMP intron partial sequence	Clone-B	Erufi-MM-189
197	KF708151	Erufi	rufifrons	KIRI	S20 04.290	E44 41.058		[organism=Eulemur rufifrons]	NRAMP intron partial sequence	Clone-A	Erufi-MM-197
197	KF708152	Erufi	rufifrons	KIRI	S20 04.290	E44 41.058		[organism=Eulemur rufifrons]	NRAMP intron partial sequence	Clone-B	Erufi-MM-197
314	KF708153	Erufi	rufifrons	BERE	S24 59.932	E46 17.874	removed for migrate	[organism=Eulemur rufifrons]	NRAMP intron partial sequence	Clone-A	Erufi-MM-314
314	KF708154	Erufi	rufifrons	BERE	S24 59.932	E46 17.874		[organism=Eulemur rufifrons]	NRAMP intron partial sequence	Clone-B	Erufi-MM-314
322	KF708155	Erufi	rufifrons	BERE	S24 59.932	E46 17.874	removed for *BEAST/migrate	[organism=Eulemur rufifrons]	NRAMP intron partial sequence	Clone-A	Erufi-MM-322
322	KF708156	Erufi	rufifrons	BERE	S24 59.932	E46 17.874	removed for *BEAST/migrate	[organism=Eulemur rufifrons]	NRAMP intron partial sequence	Clone-B	Erufi-MM-322
328	KF708157	Erufi	rufifrons	MAND	S24 56.717	E46 59.752	removed for *BEAST/migrate	[organism=Eulemur rufifrons]	NRAMP intron partial sequence	Clone-A	Erufi-MM-328
328	KF708158	Erufi	rufifrons	MAND	S24 56.717	E46 59.752	removed for *BEAST/migrate	[organism=Eulemur rufifrons]	NRAMP intron partial sequence	Clone-B	Erufi-MM-328
358	KF708159	Erufi	rufifrons	RANO	S21 15.762	E47 25.364		[organism=Eulemur rufifrons]	NRAMP intron partial sequence	Clone-A	Erufi-MM-358
358	KF708160	Erufi	rufifrons	RANO	S21 15.762	E47 25.364		[organism=Eulemur rufifrons]	NRAMP intron partial sequence	Clone-B	Erufi-MM-358
359	KF708161	Erufi	rufifrons	RANO	S21 15.781	E47 25.429		[organism=Eulemur rufifrons]	NRAMP intron partial sequence	Clone-A	Erufi-MM-359
359	KF708162	Erufi	rufifrons	RANO	S21 15.781	E47 25.429		[organism=Eulemur rufifrons]	NRAMP intron partial sequence	Clone-B	Erufi-MM-359
360	KF708163	Erufi	rufifrons	RANO	S21 15.781	E47 25.429		[organism=Eulemur rufifrons]	NRAMP intron partial sequence	Clone-A	Erufi-MM-360
360	KF708164	Erufi	rufifrons	RANO	S21 15.781	E47 25.429		[organism=Eulemur rufifrons]	NRAMP intron partial sequence	Clone-B	Erufi-MM-360
361	KF708165	Erufi	rufifrons	RANO	S21 15.762	E47 25.364		[organism=Eulemur rufifrons]	NRAMP intron partial sequence	Clone-A	Erufi-MM-361
361	KF708166	Erufi	rufifrons	RANO	S21 15.762	E47 25.364		[organism=Eulemur rufifrons]	NRAMP intron partial sequence	Clone-B	Erufi-MM-361
366	KF708167	Erufi	rufifrons	RANO	S21 15.838	E47 25.329	removed for *BEAST	[organism=Eulemur rufifrons]	NRAMP intron partial sequence	Clone-A	Erufi-MM-366
366	KF708168	Erufi	rufifrons	RANO	S21 15.838	E47 25.329	removed for *BEAST	[organism=Eulemur rufifrons]	NRAMP intron partial sequence	Clone-B	Erufi-MM-366
373	KF708169	Erufi	rufifrons	RANO	S21 15.838	E47 25.329		[organism=Eulemur rufifrons]	NRAMP intron partial sequence	Clone-A	Erufi-MM-373
373	KF708170	Erufi	rufifrons	RANO	S21 15.838	E47 25.329		[organism=Eulemur rufifrons]	NRAMP intron partial sequence	Clone-B	Erufi-MM-373
448	KF708171	Erufi	rufifrons	MAKA	S21 34.036	E45 04.228		[organism=Eulemur rufifrons]	NRAMP intron partial sequence	Clone-A	Erufi-MM-448
448	KF708172	Erufi	rufifrons	MAKA	S21 34.036	E45 04.228		[organism=Eulemur rufifrons]	NRAMP intron partial sequence	Clone-B	Erufi-MM-448
137	KF708173	Erufu	rufus	MADI	S16 22.409	E46 26.118		[organism=Eulemur rufus]	NRAMP intron partial sequence	Clone-A	Erufu-MM-137
137	KF708174	Erufu	rufus	MADI	S16 22.409	E46 26.118		[organism=Eulemur rufus]	NRAMP intron partial sequence	Clone-B	Erufu-MM-137
138	KF708175	Erufu	rufus	MADI	S16 22.409	E46 26.118		[organism=Eulemur rufus]	NRAMP intron partial sequence	Clone-A	Erufu-MM-138
138	KF708176	Erufu	rufus	MADI	S16 22.409	E46 26.118		[organism=Eulemur rufus]	NRAMP intron partial sequence	Clone-B	Erufu-MM-138
139	KF708177	Erufu	rufus	MADI	S16 22.409	E46 26.118		[organism=Eulemur rufus]	NRAMP intron partial sequence	Clone-A	Erufu-MM-139
139	KF708178	Erufu	rufus	MADI	S16 22.409	E46 26.118		[organism=Eulemur rufus]	NRAMP intron partial sequence	Clone-B	Erufu-MM-139
141	KF708179	Erufu	rufus	MADI	S16 22.519	E46 26.285		[organism=Eulemur rufus]	NRAMP intron partial sequence	Clone-A	Erufu-MM-141
141	KF708180	Erufu	rufus	MADI	S16 22.519	E46 26.285		[organism=Eulemur rufus]	NRAMP intron partial sequence	Clone-B	Erufu-MM-141
142	KF708181	Erufu	rufus	MADI	S16 22.519	E46 26.285		[organism=Eulemur rufus]	NRAMP intron partial sequence	Clone-A	Erufu-MM-142
142	KF708182	Erufu	rufus	MADI	S16 22.519	E46 26.285		[organism=Eulemur rufus]	NRAMP intron partial sequence	Clone-B	Erufu-MM-142
145	KF708183	Erufu	rufus	MADI	S16 22.766	E46 26.384		[organism=Eulemur rufus]	NRAMP intron partial sequence	Clone-A	Erufu-MM-145
145	KF708184	Erufu	rufus	MADI	S16 22.766	E46 26.384		[organism=Eulemur rufus]	NRAMP intron partial sequence	Clone-B	Erufu-MM-145
440	KF708185	Erufu	rufus	BEMA	S19 01.134	E44 46.444		[organism=Eulemur rufus]	NRAMP intron partial sequence	Clone-A	Erufu-MM-440
440	KF708186	Erufu	rufus	BEMA	S19 01.134	E44 46.444		[organism=Eulemur rufus]	NRAMP intron partial sequence	Clone-B	Erufu-MM-440
34	KF708187	Esan	sanfordi	ANAL	S12 44.241	E49 28.859		[organism=Eulemur sanfordi]	NRAMP intron partial sequence	Clone-A	Esan-MM-34
34	KF708188	Esan	sanfordi	ANAL	S12 44.241	E49 28.859		[organism=Eulemur sanfordi]	NRAMP intron partial sequence	Clone-B	Esan-MM-34
35	KF708189	Esan	sanfordi	ANAL	S12 44.241	E49 28.859		[organism=Eulemur sanfordi]	NRAMP intron partial sequence	Clone-A	Esan-MM-35
35	KF708190	Esan	sanfordi	ANAL	S12 44.241	E49 28.859		[organism=Eulemur sanfordi]	NRAMP intron partial sequence	Clone-B	Esan-MM-35
64	KF708191	Esan	sanfordi	MTDA	S12 31.346	E49 10.398		[organism=Eulemur sanfordi]	NRAMP intron partial sequence	Clone-A	Esan-MM-64
64	KF708192	Esan	sanfordi	MTDA	S12 31.346	E49 10.398		[organism=Eulemur sanfordi]	NRAMP intron partial sequence	Clone-B	Esan-MM-64
65	KF708193	Esan	sanfordi	MTDA	S12 31.346	E49 10.398		[organism=Eulemur sanfordi]	NRAMP intron partial sequence	Clone-A	Esan-MM-65
65	KF708194	Esan	sanfordi	MTDA	S12 31.346	E49 10.398		[organism=Eulemur sanfordi]	NRAMP intron partial sequence	Clone-B	Esan-MM-65
66	KF708195	Esan	sanfordi	MTDA	S12 31.346	E49 10.398		[organism=Eulemur sanfordi]	NRAMP intron partial sequence	Clone-A	Esan-MM-66
66	KF708196	Esan	sanfordi	MTDA	S12 31.346	E49 10.398		[organism=Eulemur sanfordi]	NRAMP intron partial sequence	Clone-B	Esan-MM-66
67	KF708197	Esan	sanfordi	MTDA	S12 31.381	E49 10.395		[organism=Eulemur sanfordi]	NRAMP intron partial sequence	Clone-A	Esan-MM-67
67	KF708198	Esan	sanfordi	MTDA	S12 31.381	E49 10.395		[organism=Eulemur sanfordi]	NRAMP intron partial sequence	Clone-B	Esan-MM-67
532	KF708199	Esan	sanfordi	MAHA	S12 46.019	E48 59.966		[organism=Eulemur sanfordi]	NRAMP intron partial sequence	Clone-A	Esan-MM-532
532	KF708200	Esan	sanfordi	MAHA	S12 46.019	E48 59.966		[organism=Eulemur sanfordi]	NRAMP intron partial sequence	Clone-B	Esan-MM-532
539	KF708201	Esan	sanfordi	MAHA	S12 46.019	E48 59.966		[organism=Eulemur sanfordi]	NRAMP intron partial sequence	Clone-A	Esan-MM-539
539	KF708202	Esan	sanfordi	MAHA	S12 46.019	E48 59.966		[organism=Eulemur sanfordi]	NRAMP intron partial sequence	Clone-B	Esan-MM-539
384	KF708203	Ealb	hybrid	IVOL	S18 03.405	E49 21.599	removed	[organism=Eulemur albifronsxcinereiceps]	NRAMP intron partial sequence	Clone-A	Hybrid-MM-384
384	KF708204	Ealb	hybrid	IVOL	S18 03.405	E49 21.599	removed	[organism=Eulemur albifronsxcinereiceps]	NRAMP intron partial sequence	Clone-B	Hybrid-MM-384
519	KF708350	Ealb	albifrons	BEAL	0	0	removed for *BEAST, pet	[organism=Eulemur albifrons]	enolase intron	Clone-A	Ealb-MM-519
519	KF708351	Ealb	albifrons	BEAL	0	0	removed for *BEAST, pet	[organism=Eulemur albifrons]	enolase intron	Clone-B	Ealb-MM-519
389	KF708352	Ealb	hybrid	IVOL	S18 03.405	E49 21.599	removed	[organism=Eulemur albifrons]	enolase intron	Clone-A	Ealb-MM-389
389	KF708353	Ealb	hybrid	IVOL	S18 03.405	E49 21.599	removed	[organism=Eulemur albifrons]	enolase intron	Clone-B	Ealb-MM-389
390	KF708354	Ealb	hybrid	IVOL	S18 03.405	E49 21.599	removed	[organism=Eulemur albifrons]	enolase intron	Clone-A	Ealb-MM-390
390	KF708355	Ealb	hybrid	IVOL	S18 03.405	E49 21.599	removed	[organism=Eulemur albifrons]	enolase intron	Clone-B	Ealb-MM-390
433	KF708356	Ealb	albifrons	MANA	S16 18.715	E49 47.338		[organism=Eulemur albifrons]	enolase intron	Clone-A	Ealb-MM-433
433	KF708357	Ealb	albifrons	MANA	S16 18.715	E49 47.338		[organism=Eulemur albifrons]	enolase intron	Clone-B	Ealb-MM-433
435	KF708358	Ealb	albifrons	MANA	S16 18.715	E49 47.338		[organism=Eulemur albifrons]	enolase intron	Clone-A	Ealb-MM-435
435	KF708359	Ealb	albifrons	MANA	S16 18.715	E49 47.338		[organism=Eulemur albifrons]	enolase intron	Clone-B	Ealb-MM-435
438	KF708360	Ealb	albifrons	MANA	S16 18.715	E49 47.338		[organism=Eulemur albifrons]	enolase intron	Clone-A	Ealb-MM-438
438	KF708361	Ealb	albifrons	MANA	S16 18.715	E49 47.338		[organism=Eulemur albifrons]	enolase intron	Clone-B	Ealb-MM-438
567	KF708362	Ealb	albifrons	MARO	S14 11.095	E49 56.000		[organism=Eulemur albifrons]	enolase intron	Clone-A	Ealb-MM-567
567	KF708363	Ealb	albifrons	MARO	S14 11.095	E49 56.000		[organism=Eulemur albifrons]	enolase intron	Clone-B	Ealb-MM-567
570	KF708364	Ealb	albifrons	MARO	S14 26.252	E49 46.612		[organism=Eulemur albifrons]	enolase intron	Clone-A	Ealb-MM-570
570	KF708365	Ealb	albifrons	MARO	S14 26.252	E49 46.612		[organism=Eulemur albifrons]	enolase intron	Clone-B	Ealb-MM-570
576	KF708366	Ealb	albifrons	MARO	S14 26.071	E49 45.641		[organism=Eulemur albifrons]	enolase intron	Clone-A	Ealb-MM-576
576	KF708367	Ealb	albifrons	MARO	S14 26.071	E49 45.641		[organism=Eulemur albifrons]	enolase intron	Clone-B	Ealb-MM-576
582	KF708368	Ealb	albifrons	MARO	S14 26.099	E49 46.023		[organism=Eulemur albifrons]	enolase intron	Clone-A	Ealb-MM-582
582	KF708369	Ealb	albifrons	MARO	S14 26.099	E49 46.023		[organism=Eulemur albifrons]	enolase intron	Clone-B	Ealb-MM-582
583	KF708370	Ealb	albifrons	MARO	S14 26.099	E49 46.023		[organism=Eulemur albifrons]	enolase intron	Clone-A	Ealb-MM-583
583	KF708371	Ealb	albifrons	MARO	S14 26.099	E49 46.023		[organism=Eulemur albifrons]	enolase intron	Clone-B	Ealb-MM-583
586	KF708372	Ealb	albifrons	MARO	S14 26.252	E49 46.612		[organism=Eulemur albifrons]	enolase intron	Clone-A	Ealb-MM-586
586	KF708373	Ealb	albifrons	MARO	S14 26.252	E49 46.612		[organism=Eulemur albifrons]	enolase intron	Clone-B	Ealb-MM-586
245	KF708374	Ecin	hybrid	ANDR	S22 08.714	E46 56.926	removed for *BEAST	[organism=Eulemur cinereiceps x rufifrons]	enolase intron	Clone-A	Ecin-MM-245
245	KF708375	Ecin	hybrid	ANDR	S22 08.714	E46 56.926	removed for *BEAST	[organism=Eulemur cinereiceps x rufifrons]	enolase intron	Clone-B	Ecin-MM-245
242	KF708376	Ecin	hybrid	ANDR	S22 08.714	E46 56.926	removed for *BEAST	[organism=Eulemur cinereiceps x rufifrons]	enolase intron	Clone-A	Ecin-MM-242
242	KF708377	Ecin	hybrid	ANDR	S22 08.714	E46 56.926	removed for *BEAST	[organism=Eulemur cinereiceps x rufifrons]	enolase intron	Clone-B	Ecin-MM-242
250	KF708378	Ecin	hybrid	ANDR	S22 09.854	E46 56.367	removed for *BEAST	[organism=Eulemur cinereiceps x rufifrons]	enolase intron	Clone-A	Ecin-MM-250
250	KF708379	Ecin	hybrid	ANDR	S22 09.854	E46 56.367	removed for *BEAST	[organism=Eulemur cinereiceps x rufifrons]	enolase intron	Clone-B	Ecin-MM-250
271	KF708380	Ecin	cinereiceps	MANO	S23 01.200	E47 41.569		[organism=Eulemur cinereiceps]	enolase intron	Clone-A	Ecin-MM-271
271	KF708381	Ecin	cinereiceps	MANO	S23 01.200	E47 41.569		[organism=Eulemur cinereiceps]	enolase intron	Clone-B	Ecin-MM-271
397	KF708382	Ecol	collaris	ANDO	S24 45.330	E46 51.418		[organism=Eulemur collaris]	enolase intron	Clone-A	Ecol-MM-397
397	KF708383	Ecol	collaris	ANDO	S24 45.330	E46 51.418		[organism=Eulemur collaris]	enolase intron	Clone-B	Ecol-MM-397
398	KF708384	Ecol	collaris	MAND	S24 56.717	E46 59.752		[organism=Eulemur collaris]	enolase intron	Clone-A	Ecol-MM-398
398	KF708385	Ecol	collaris	MAND	S24 56.717	E46 59.752		[organism=Eulemur collaris]	enolase intron	Clone-B	Ecol-MM-398
399	KF708386	Ecol	collaris	MAND	S24 56.717	E46 59.752		[organism=Eulemur collaris]	enolase intron	Clone-A	Ecol-MM-399
399	KF708387	Ecol	collaris	MAND	S24 56.717	E46 59.752		[organism=Eulemur collaris]	enolase intron	Clone-B	Ecol-MM-399
402	KF708388	Ecol	collaris	MAND	S24 56.717	E46 59.752		[organism=Eulemur collaris]	enolase intron	Clone-A	Ecol-MM-402
402	KF708389	Ecol	collaris	MAND	S24 56.717	E46 59.752		[organism=Eulemur collaris]	enolase intron	Clone-B	Ecol-MM-402
403	KF708390	Ecol	collaris	MAND	S24 56.717	E46 59.752		[organism=Eulemur collaris]	enolase intron	Clone-A	Ecol-MM-403
403	KF708391	Ecol	collaris	MAND	S24 56.717	E46 59.752		[organism=Eulemur collaris]	enolase intron	Clone-B	Ecol-MM-403
408	KF708392	Ecol	collaris	MAND	S24 56.717	E46 59.752		[organism=Eulemur collaris]	enolase intron	Clone-A	Ecol-MM-408
408	KF708393	Ecol	collaris	MAND	S24 56.717	E46 59.752		[organism=Eulemur collaris]	enolase intron	Clone-B	Ecol-MM-408
411	KF708394	Ecol	collaris	STLU	S24 46.484	E47 10.354		[organism=Eulemur collaris]	enolase intron	Clone-A	Ecol-MM-411
411	KF708395	Ecol	collaris	STLU	S24 46.484	E47 10.354		[organism=Eulemur collaris]	enolase intron	Clone-B	Ecol-MM-411
413	KF708396	Ecol	collaris	STLU	S24 46.484	E47 10.354		[organism=Eulemur collaris]	enolase intron	Clone-A	Ecol-MM-413
413	KF708397	Ecol	collaris	STLU	S24 46.484	E47 10.354		[organism=Eulemur collaris]	enolase intron	Clone-B	Ecol-MM-413
417	KF708398	Ecol	collaris	STLU	S24 46.484	E47 10.354		[organism=Eulemur collaris]	enolase intron	Clone-A	Ecol-MM-417
417	KF708399	Ecol	collaris	STLU	S24 46.484	E47 10.354		[organism=Eulemur collaris]	enolase intron	Clone-B	Ecol-MM-417
46	KF708400	Ecor	coronatus	ANAL	S12 44.399	E49 29.076		[organism=Eulemur coronatus]	enolase intron	Clone-A	Ecor-MM-46
46	KF708401	Ecor	coronatus	ANAL	S12 44.399	E49 29.076		[organism=Eulemur coronatus]	enolase intron	Clone-B	Ecor-MM-46
490	KF708402	Ecor	coronatus	ANJO	S14 11.095	E49 56.000	Phenotype inferred from CytB + vocalization	[organism=Eulemur coronatus]	enolase intron	Clone-A	Ecor-MM-490
490	KF708403	Ecor	coronatus	ANJO	S14 11.095	E49 56.000	Phenotype inferred from CytB + vocalization	[organism=Eulemur coronatus]	enolase intron	Clone-B	Ecor-MM-490
491	KF708404	Ealb	albifrons	ANJO	S14 11.095	E49 56.000	Phenotype inferred from CytB and locality	[organism=Eulemur albifrons]	enolase intron	Clone-A	Ealb-MM-491
491	KF708405	Ealb	albifrons	ANJO	S14 11.095	E49 56.000	Phenotype inferred from CytB and locality	[organism=Eulemur albifrons]	enolase intron	Clone-B	Ealb-MM-491
492	KF708406	Ecor	coronatus	ANJO	S14 11.095	E49 56.000	Phenotype inferred from CytB + vocalization	[organism=Eulemur coronatus]	enolase intron	Clone-A	Ecor-MM-492
492	KF708407	Ecor	coronatus	ANJO	S14 11.095	E49 56.000	Phenotype inferred from CytB + vocalization	[organism=Eulemur coronatus]	enolase intron	Clone-B	Ecor-MM-492
78	KF708408	Ecor	coronatus	ANKA	S12 56.389	E49 07.242		[organism=Eulemur coronatus]	enolase intron	Clone-A	Ecor-MM-78
78	KF708409	Ecor	coronatus	ANKA	S12 56.389	E49 07.242		[organism=Eulemur coronatus]	enolase intron	Clone-B	Ecor-MM-78
565	KF708410	Efla	flavifrons	MAVO	S14 01.661	E48 16.603	removed for *BEAST, unknown Phenotype	[organism=Eulemur flavifrons]	enolase intron	Clone-A	Efla-MM-565
565	KF708411	Efla	flavifrons	MAVO	S14 01.661	E48 16.603	removed for *BEAST, unknown Phenotype	[organism=Eulemur flavifrons]	enolase intron	Clone-B	Efla-MM-565
157	KF708412	Eful	fulvus	TSIN	S19 43.121	E47 49.163		[organism=Eulemur fulvus]	enolase intron	Clone-A	Eful-MM-157
157	KF708413	Eful	fulvus	TSIN	S19 43.121	E47 49.163		[organism=Eulemur fulvus]	enolase intron	Clone-B	Eful-MM-157
161	KF708414	Eful	fulvus	TSIN	S19 43.121	E47 49.163		[organism=Eulemur fulvus]	enolase intron	Clone-A	Eful-MM-161
161	KF708415	Eful	fulvus	TSIN	S19 43.121	E47 49.163		[organism=Eulemur fulvus]	enolase intron	Clone-B	Eful-MM-161
163	KF708416	Eful	fulvus	TSIN	S19 43.203	E47 49.078		[organism=Eulemur fulvus]	enolase intron	Clone-A	Eful-MM-163
163	KF708417	Eful	fulvus	TSIN	S19 43.203	E47 49.078		[organism=Eulemur fulvus]	enolase intron	Clone-B	Eful-MM-163
333	KF708418	Eful	fulvus	ANDA	S18 56.298	E48 25.153		[organism=Eulemur fulvus]	enolase intron	Clone-A	Eful-MM-333
333	KF708419	Eful	fulvus	ANDA	S18 56.298	E48 25.153		[organism=Eulemur fulvus]	enolase intron	Clone-B	Eful-MM-333
334	KF708420	Eful	fulvus	ANDA	S18 56.298	E48 25.153		[organism=Eulemur fulvus]	enolase intron	Clone-A	Eful-MM-334
334	KF708421	Eful	fulvus	ANDA	S18 56.298	E48 25.153		[organism=Eulemur fulvus]	enolase intron	Clone-B	Eful-MM-334
335	KF708422	Eful	fulvus	ANDA	S18 56.298	E48 25.153		[organism=Eulemur fulvus]	enolase intron	Clone-A	Eful-MM-335
335	KF708423	Eful	fulvus	ANDA	S18 56.298	E48 25.153		[organism=Eulemur fulvus]	enolase intron	Clone-B	Eful-MM-335
336	KF708424	Eful	fulvus	ANDA	S18 56.298	E48 25.153		[organism=Eulemur fulvus]	enolase intron	Clone-A	Eful-MM-336
336	KF708425	Eful	fulvus	ANDA	S18 56.298	E48 25.153		[organism=Eulemur fulvus]	enolase intron	Clone-B	Eful-MM-336
350	KF708426	Eful	fulvus	ANDA	S18 56.298	E48 25.153		[organism=Eulemur fulvus]	enolase intron	Clone-A	Eful-MM-350
350	KF708427	Eful	fulvus	ANDA	S18 56.298	E48 25.153		[organism=Eulemur fulvus]	enolase intron	Clone-B	Eful-MM-350
352	KF708428	Eful	fulvus	ANDA	S18 56.298	E48 25.153		[organism=Eulemur fulvus]	enolase intron	Clone-A	Eful-MM-352
352	KF708429	Eful	fulvus	ANDA	S18 56.298	E48 25.153		[organism=Eulemur fulvus]	enolase intron	Clone-B	Eful-MM-352
353	KF708430	Eful	fulvus	ANDA	S18 56.298	E48 25.153		[organism=Eulemur fulvus]	enolase intron	Clone-A	Eful-MM-353
353	KF708431	Eful	fulvus	ANDA	S18 56.298	E48 25.153		[organism=Eulemur fulvus]	enolase intron	Clone-B	Eful-MM-353
356	KF708432	Eful	fulvus	ANDA	S18 56.298	E48 25.153		[organism=Eulemur fulvus]	enolase intron	Clone-A	Eful-MM-356
356	KF708433	Eful	fulvus	ANDA	S18 56.298	E48 25.153		[organism=Eulemur fulvus]	enolase intron	Clone-B	Eful-MM-356
474	KF708434	Eful	fulvus	AMBO	S18 11.906	E47 16.929		[organism=Eulemur fulvus]	enolase intron	Clone-A	Eful-MM-474
474	KF708435	Eful	fulvus	AMBO	S18 11.906	E47 16.929		[organism=Eulemur fulvus]	enolase intron	Clone-B	Eful-MM-474
496	KF708436	Eful	fulvus	MANG	S14 11.955	E48 57.093	removed for *BEAST	[organism=Eulemur fulvus]	enolase intron	Clone-A	Eful-MM-496
496	KF708437	Eful	fulvus	MANG	S14 11.955	E48 57.093	removed for *BEAST	[organism=Eulemur fulvus]	enolase intron	Clone-B	Eful-MM-496
542	KF708438	Eful	fulvus	ZAHA	S17 29.167	E48 44.007		[organism=Eulemur fulvus]	enolase intron	Clone-A	Eful-MM-542
542	KF708439	Eful	fulvus	ZAHA	S17 29.167	E48 44.007		[organism=Eulemur fulvus]	enolase intron	Clone-B	Eful-MM-542
92	KF708440	Eful	fulvus	AMPI	S16 19.163	E46 48.374		[organism=Eulemur fulvus]	enolase intron	Clone-A	Eful-MM-92
92	KF708441	Eful	fulvus	AMPI	S16 19.163	E46 48.374		[organism=Eulemur fulvus]	enolase intron	Clone-B	Eful-MM-92
528	KF708442	Emac	macaco	AMTO	13 27.565	48 29.722		[organism=Eulemur macaco]	enolase intron	Clone-A	Emac-MM-528
528	KF708443	Emac	macaco	AMTO	13 27.565	48 29.722		[organism=Eulemur macaco]	enolase intron	Clone-B	Emac-MM-528
529	KF708444	Emac	macaco	AMTO	13 27.565	48 29.722		[organism=Eulemur macaco]	enolase intron	Clone-A	Emac-MM-529
529	KF708445	Emac	macaco	AMTO	13 27.565	48 29.722		[organism=Eulemur macaco]	enolase intron	Clone-B	Emac-MM-529
14	KF708446	Emon	mongoz	KATS	S15 42.917	E46 10.238		[organism=Eulemur mongoz]	enolase intron	Clone-A	Emon-MM-14
14	KF708447	Emon	mongoz	KATS	S15 42.917	E46 10.238		[organism=Eulemur mongoz]	enolase intron	Clone-B	Emon-MM-14
27	KF708448	Emon	mongoz	KATS	S15 42.917	E46 10.238	removed for *BEAST	[organism=Eulemur mongoz]	enolase intron	Clone-A	Emon-MM-27
27	KF708449	Emon	mongoz	KATS	S15 42.917	E46 10.238	removed for *BEAST	[organism=Eulemur mongoz]	enolase intron	Clone-B	Emon-MM-27
375	KF708450	Erub	rubriventer	RANO	S21 15.838	E47 25.329		[organism=Eulemur rubriventer]	enolase intron	Clone-A	Erub-MM-375
375	KF708451	Erub	rubriventer	RANO	S21 15.838	E47 25.329		[organism=Eulemur rubriventer]	enolase intron	Clone-B	Erub-MM-375
376	KF708452	Erub	rubriventer	RANO	S21 15.838	E47 25.329		[organism=Eulemur rubriventer]	enolase intron	Clone-A	Erub-MM-376
376	KF708453	Erub	rubriventer	RANO	S21 15.838	E47 25.329		[organism=Eulemur rubriventer]	enolase intron	Clone-B	Erub-MM-376
380	KF708454	Erub	rubriventer	FENA	S17 22.558	E49 24.319		[organism=Eulemur rubriventer]	enolase intron	Clone-A	Erub-MM-380
380	KF708455	Erub	rubriventer	FENA	S17 22.558	E49 24.319		[organism=Eulemur rubriventer]	enolase intron	Clone-B	Erub-MM-380
511	KF708456	Erub	rubriventer	MANG	S14 11.955	E48 57.093		[organism=Eulemur rubriventer]	enolase intron	Clone-A	Erub-MM-511
511	KF708457	Erub	rubriventer	MANG	S14 11.955	E48 57.093		[organism=Eulemur rubriventer]	enolase intron	Clone-B	Erub-MM-511
164	KF708458	Erufi	rufifrons	AMBA	S19 47.569	E44 39.331		[organism=Eulemur rufifrons]	enolase intron	Clone-A	Erufi-MM-164
164	KF708459	Erufi	rufifrons	AMBA	S19 47.569	E44 39.331		[organism=Eulemur rufifrons]	enolase intron	Clone-B	Erufi-MM-164
170	KF708460	Erufi	rufifrons	AMBA	S19 54.574	E44 38.410		[organism=Eulemur rufifrons]	enolase intron	Clone-A	Erufi-MM-170
170	KF708461	Erufi	rufifrons	AMBA	S19 54.574	E44 38.410		[organism=Eulemur rufifrons]	enolase intron	Clone-B	Erufi-MM-170
172	KF708462	Erufi	rufifrons	AMBA	S19 54.574	E44 38.410		[organism=Eulemur rufifrons]	enolase intron	Clone-A	Erufi-MM-172
172	KF708463	Erufi	rufifrons	AMBA	S19 54.574	E44 38.410		[organism=Eulemur rufifrons]	enolase intron	Clone-B	Erufi-MM-172
176	KF708464	Erufi	rufifrons	KIRI	S20 04.290	E44 41.058		[organism=Eulemur rufifrons]	enolase intron	Clone-A	Erufi-MM-176
176	KF708465	Erufi	rufifrons	KIRI	S20 04.290	E44 41.058		[organism=Eulemur rufifrons]	enolase intron	Clone-B	Erufi-MM-176
181	KF708466	Erufi	rufifrons	KIRI	S20 04.290	E44 41.058		[organism=Eulemur rufifrons]	enolase intron	Clone-A	Erufi-MM-181
181	KF708467	Erufi	rufifrons	KIRI	S20 04.290	E44 41.058		[organism=Eulemur rufifrons]	enolase intron	Clone-B	Erufi-MM-181
184	KF708468	Erufi	rufifrons	KIRI	S20 04.290	E44 41.058		[organism=Eulemur rufifrons]	enolase intron	Clone-A	Erufi-MM-184
184	KF708469	Erufi	rufifrons	KIRI	S20 04.290	E44 41.058		[organism=Eulemur rufifrons]	enolase intron	Clone-B	Erufi-MM-184
189	KF708470	Erufi	rufifrons	KIRI	S20 04.290	E44 41.058		[organism=Eulemur rufifrons]	enolase intron	Clone-A	Erufi-MM-189
189	KF708471	Erufi	rufifrons	KIRI	S20 04.290	E44 41.058		[organism=Eulemur rufifrons]	enolase intron	Clone-B	Erufi-MM-189
195	KF708472	Erufi	rufifrons	KIRI	S20 04.290	E44 41.058		[organism=Eulemur rufifrons]	enolase intron	Clone-A	Erufi-MM-195
195	KF708473	Erufi	rufifrons	KIRI	S20 04.290	E44 41.058		[organism=Eulemur rufifrons]	enolase intron	Clone-B	Erufi-MM-195
197	KF708474	Erufi	rufifrons	KIRI	S20 04.290	E44 41.058		[organism=Eulemur rufifrons]	enolase intron	Clone-A	Erufi-MM-197
197	KF708475	Erufi	rufifrons	KIRI	S20 04.290	E44 41.058		[organism=Eulemur rufifrons]	enolase intron	Clone-B	Erufi-MM-197
314	KF708476	Erufi	rufifrons	BERE	S24 59.932	E46 17.874	removed for *BEAST/migrate	[organism=Eulemur rufifrons]	enolase intron	Clone-A	Erufi-MM-314
314	KF708477	Erufi	rufifrons	BERE	S24 59.932	E46 17.874	removed for *BEAST/migrate	[organism=Eulemur rufifrons]	enolase intron	Clone-B	Erufi-MM-314
322	KF708478	Erufi	rufifrons	BERE	S24 59.932	E46 17.874	removed for *BEAST/migrate	[organism=Eulemur rufifrons]	enolase intron	Clone-A	Erufi-MM-322
322	KF708479	Erufi	rufifrons	BERE	S24 59.932	E46 17.874	removed for *BEAST/migrate	[organism=Eulemur rufifrons]	enolase intron	Clone-B	Erufi-MM-322
328	KF708480	Erufi	rufifrons	MAND	S24 56.717	E46 59.752	removed for *BEAST	[organism=Eulemur rufifrons]	enolase intron	Clone-A	Erufi-MM-328
328	KF708481	Erufi	rufifrons	MAND	S24 56.717	E46 59.752	removed for *BEAST	[organism=Eulemur rufifrons]	enolase intron	Clone-B	Erufi-MM-328
358	KF708482	Erufi	rufifrons	RANO	S21 15.762	E47 25.364		[organism=Eulemur rufifrons]	enolase intron	Clone-A	Erufi-MM-358
358	KF708483	Erufi	rufifrons	RANO	S21 15.762	E47 25.364		[organism=Eulemur rufifrons]	enolase intron	Clone-B	Erufi-MM-358
359	KF708484	Erufi	rufifrons	RANO	S21 15.781	E47 25.429		[organism=Eulemur rufifrons]	enolase intron	Clone-A	Erufi-MM-359
359	KF708485	Erufi	rufifrons	RANO	S21 15.781	E47 25.429		[organism=Eulemur rufifrons]	enolase intron	Clone-B	Erufi-MM-359
360	KF708486	Erufi	rufifrons	RANO	S21 15.781	E47 25.429		[organism=Eulemur rufifrons]	enolase intron	Clone-A	Erufi-MM-360
360	KF708487	Erufi	rufifrons	RANO	S21 15.781	E47 25.429		[organism=Eulemur rufifrons]	enolase intron	Clone-B	Erufi-MM-360
361	KF708488	Erufi	rufifrons	RANO	S21 15.762	E47 25.364		[organism=Eulemur rufifrons]	enolase intron	Clone-A	Erufi-MM-361
361	KF708489	Erufi	rufifrons	RANO	S21 15.762	E47 25.364		[organism=Eulemur rufifrons]	enolase intron	Clone-B	Erufi-MM-361
366	KF708490	Erufi	rufifrons	RANO	S21 15.838	E47 25.329	removed for *BEAST	[organism=Eulemur rufifrons]	enolase intron	Clone-A	Erufi-MM-366
366	KF708491	Erufi	rufifrons	RANO	S21 15.838	E47 25.329	removed for *BEAST	[organism=Eulemur rufifrons]	enolase intron	Clone-B	Erufi-MM-366
373	KF708492	Erufi	rufifrons	RANO	S21 15.838	E47 25.329		[organism=Eulemur rufifrons]	enolase intron	Clone-A	Erufi-MM-373
373	KF708493	Erufi	rufifrons	RANO	S21 15.838	E47 25.329		[organism=Eulemur rufifrons]	enolase intron	Clone-B	Erufi-MM-373
448	KF708494	Erufi	rufifrons	MAKA	S21 34.036	E45 04.228		[organism=Eulemur rufifrons]	enolase intron	Clone-A	Erufi-MM-448
448	KF708495	Erufi	rufifrons	MAKA	S21 34.036	E45 04.228		[organism=Eulemur rufifrons]	enolase intron	Clone-B	Erufi-MM-448
137	KF708496	Erufu	rufus	MADI	S16 22.409	E46 26.118		[organism=Eulemur rufus]	enolase intron	Clone-A	Erufu-MM-137
137	KF708497	Erufu	rufus	MADI	S16 22.409	E46 26.118		[organism=Eulemur rufus]	enolase intron	Clone-B	Erufu-MM-137
138	KF708498	Erufu	rufus	MADI	S16 22.409	E46 26.118		[organism=Eulemur rufus]	enolase intron	Clone-A	Erufu-MM-138
138	KF708499	Erufu	rufus	MADI	S16 22.409	E46 26.118		[organism=Eulemur rufus]	enolase intron	Clone-B	Erufu-MM-138
139	KF708500	Erufu	rufus	MADI	S16 22.409	E46 26.118		[organism=Eulemur rufus]	enolase intron	Clone-A	Erufu-MM-139
139	KF708501	Erufu	rufus	MADI	S16 22.409	E46 26.118		[organism=Eulemur rufus]	enolase intron	Clone-B	Erufu-MM-139
141	KF708502	Erufu	rufus	MADI	S16 22.519	E46 26.285		[organism=Eulemur rufus]	enolase intron	Clone-A	Erufu-MM-141
141	KF708503	Erufu	rufus	MADI	S16 22.519	E46 26.285		[organism=Eulemur rufus]	enolase intron	Clone-B	Erufu-MM-141
142	KF708504	Erufu	rufus	MADI	S16 22.519	E46 26.285		[organism=Eulemur rufus]	enolase intron	Clone-A	Erufu-MM-142
142	KF708505	Erufu	rufus	MADI	S16 22.519	E46 26.285		[organism=Eulemur rufus]	enolase intron	Clone-B	Erufu-MM-142
145	KF708506	Erufu	rufus	MADI	S16 22.766	E46 26.384		[organism=Eulemur rufus]	enolase intron	Clone-A	Erufu-MM-145
145	KF708507	Erufu	rufus	MADI	S16 22.766	E46 26.384		[organism=Eulemur rufus]	enolase intron	Clone-B	Erufu-MM-145
425	KF708508	Erufu	rufus	BEMA	S19 01.134	E44 46.444	removed for *BEAST	[organism=Eulemur rufus]	enolase intron	Clone-A	Erufu-MM-425
425	KF708509	Erufu	rufus	BEMA	S19 01.134	E44 46.444	removed for *BEAST	[organism=Eulemur rufus]	enolase intron	Clone-B	Erufu-MM-425
431	KF708510	Erufu	rufus	BEMA	S19 01.134	E44 46.444	removed	[organism=Eulemur rufus]	enolase intron	Clone-A	Erufu-MM-431
431	KF708511	Erufu	rufus	BEMA	S19 01.134	E44 46.444	removed	[organism=Eulemur rufus]	enolase intron	Clone-B	Erufu-MM-431
432	KF708512	Erufu	rufus	BEMA	S19 01.134	E44 46.444	removed	[organism=Eulemur rufus]	enolase intron	Clone-A	Erufu-MM-432
432	KF708513	Erufu	rufus	BEMA	S19 01.134	E44 46.444	removed	[organism=Eulemur rufus]	enolase intron	Clone-B	Erufu-MM-432
440	KF708514	Erufu	rufus	BEMA	S19 01.134	E44 46.444		[organism=Eulemur rufus]	enolase intron	Clone-A	Erufu-MM-440
440	KF708515	Erufu	rufus	BEMA	S19 01.134	E44 46.444		[organism=Eulemur rufus]	enolase intron	Clone-B	Erufu-MM-440
34	KF708516	Esan	sanfordi	ANAL	S12 44.241	E49 28.859		[organism=Eulemur sanfordi]	enolase intron	Clone-A	Esan-MM-34
34	KF708517	Esan	sanfordi	ANAL	S12 44.241	E49 28.859		[organism=Eulemur sanfordi]	enolase intron	Clone-B	Esan-MM-34
35	KF708518	Esan	sanfordi	ANAL	S12 44.241	E49 28.859		[organism=Eulemur sanfordi]	enolase intron	Clone-A	Esan-MM-35
35	KF708519	Esan	sanfordi	ANAL	S12 44.241	E49 28.859		[organism=Eulemur sanfordi]	enolase intron	Clone-B	Esan-MM-35
532	KF708520	Esan	sanfordi	MAHA	S12 46.019	E48 59.966		[organism=Eulemur sanfordi]	enolase intron	Clone-A	Esan-MM-532
532	KF708521	Esan	sanfordi	MAHA	S12 46.019	E48 59.966		[organism=Eulemur sanfordi]	enolase intron	Clone-B	Esan-MM-532
539	KF708522	Esan	sanfordi	MAHA	S12 46.019	E48 59.966		[organism=Eulemur sanfordi]	enolase intron	Clone-A	Esan-MM-539
539	KF708523	Esan	sanfordi	MAHA	S12 46.019	E48 59.966		[organism=Eulemur sanfordi]	enolase intron	Clone-B	Esan-MM-539
64	KF708524	Esan	sanfordi	MTDA	S12 31.346	E49 10.398		[organism=Eulemur sanfordi]	enolase intron	Clone-A	Esan-MM-64
64	KF708525	Esan	sanfordi	MTDA	S12 31.346	E49 10.398		[organism=Eulemur sanfordi]	enolase intron	Clone-B	Esan-MM-64
65	KF708526	Esan	sanfordi	MTDA	S12 31.346	E49 10.398		[organism=Eulemur sanfordi]	enolase intron	Clone-A	Esan-MM-65
65	KF708527	Esan	sanfordi	MTDA	S12 31.346	E49 10.398		[organism=Eulemur sanfordi]	enolase intron	Clone-B	Esan-MM-65
66	KF708528	Esan	sanfordi	MTDA	S12 31.346	E49 10.398		[organism=Eulemur sanfordi]	enolase intron	Clone-A	Esan-MM-66
66	KF708529	Esan	sanfordi	MTDA	S12 31.346	E49 10.398		[organism=Eulemur sanfordi]	enolase intron	Clone-B	Esan-MM-66
67	KF708530	Esan	sanfordi	MTDA	S12 31.381	E49 10.395		[organism=Eulemur sanfordi]	enolase intron	Clone-A	Esan-MM-67
67	KF708531	Esan	sanfordi	MTDA	S12 31.381	E49 10.395		[organism=Eulemur sanfordi]	enolase intron	Clone-B	Esan-MM-67
384	KF708532	Ealb	hybrid	IVOL	S18 03.405	E49 21.599	removed	[organism=Eulemur albifrons x rufifronsi]	enolase intron	Clone-A	Ealb-MM-384
384	KF708533	Ealb	hybrid	IVOL	S18 03.405	E49 21.599	removed	[organism=Eulemur albifrons x rufifronsi]	enolase intron	Clone-B	Ealb-MM-384
389	KF708534	Ealb	hybrid	IVOL	S18 03.405	E49 21.599	removed	[organism=Eulemur albifrons]	vWF intron partial sequence	Clone-A	Ealb-MM-389
389	KF708535	Ealb	hybrid	IVOL	S18 03.405	E49 21.599	removed	[organism=Eulemur albifrons]	vWF intron partial sequence	Clone-B	Ealb-MM-389
390	KF708536	Ealb	hybrid	IVOL	S18 03.405	E49 21.599	removed	[organism=Eulemur albifrons]	vWF intron partial sequence	Clone-A	Ealb-MM-390
390	KF708537	Ealb	hybrid	IVOL	S18 03.405	E49 21.599	removed	[organism=Eulemur albifrons]	vWF intron partial sequence	Clone-B	Ealb-MM-390
433	KF708538	Ealb	albifrons	MANA	S16 18.715	E49 47.338		[organism=Eulemur albifrons]	vWF intron partial sequence	Clone-A	Ealb-MM-433
433	KF708539	Ealb	albifrons	MANA	S16 18.715	E49 47.338		[organism=Eulemur albifrons]	vWF intron partial sequence	Clone-B	Ealb-MM-433
435	KF708540	Ealb	albifrons	MANA	S16 18.715	E49 47.338		[organism=Eulemur albifrons]	vWF intron partial sequence	Clone-A	Ealb-MM-435
435	KF708541	Ealb	albifrons	MANA	S16 18.715	E49 47.338		[organism=Eulemur albifrons]	vWF intron partial sequence	Clone-B	Ealb-MM-435
438	KF708542	Ealb	albifrons	MANA	S16 18.715	E49 47.338		[organism=Eulemur albifrons]	vWF intron partial sequence	Clone-A	Ealb-MM-438
438	KF708543	Ealb	albifrons	MANA	S16 18.715	E49 47.338		[organism=Eulemur albifrons]	vWF intron partial sequence	Clone-B	Ealb-MM-438
487	KF708544	Ealb	albifrons	ANJO	S14 11.095	E49 56.000	removed	[organism=Eulemur albifrons]	vWF intron partial sequence	Clone-A	Ealb-MM-487
487	KF708545	Ealb	albifrons	ANJO	S14 11.095	E49 56.000	removed	[organism=Eulemur albifrons]	vWF intron partial sequence	Clone-B	Ealb-MM-487
491	KF708546	Ealb	albifrons	ANJO	S14 11.095	E49 56.000	Phenotype inferred from CytB and locality	[organism=Eulemur albifrons]	vWF intron partial sequence	Clone-A	Ealb-MM-491
491	KF708547	Ealb	albifrons	ANJO	S14 11.095	E49 56.000	Phenotype inferred from CytB and locality	[organism=Eulemur albifrons]	vWF intron partial sequence	Clone-B	Ealb-MM-491
519	KF708548	Ealb	albifrons	BEAL	NA	NA	removed for *BEAST, pet	[organism=Eulemur albifrons]	vWF intron partial sequence	Clone-A	Ealb-MM-519
519	KF708549	Ealb	albifrons	BEAL	NA	NA	removed for *BEAST, pet	[organism=Eulemur albifrons]	vWF intron partial sequence	Clone-B	Ealb-MM-519
559	KF708550	Ealb	albifrons	ANJO	S14 11.095	E49 56.000		[organism=Eulemur albifrons]	vWF intron partial sequence	Clone-A	Ealb-MM-559
559	KF708551	Ealb	albifrons	ANJO	S14 11.095	E49 56.000		[organism=Eulemur albifrons]	vWF intron partial sequence	Clone-B	Ealb-MM-559
567	KF708552	Ealb	albifrons	MARO	S14 11.095	E49 56.000		[organism=Eulemur albifrons]	vWF intron partial sequence	Clone-A	Ealb-MM-567
567	KF708553	Ealb	albifrons	MARO	S14 11.095	E49 56.000		[organism=Eulemur albifrons]	vWF intron partial sequence	Clone-B	Ealb-MM-567
570	KF708554	Ealb	albifrons	MARO	S14 26.252	E49 46.612		[organism=Eulemur albifrons]	vWF intron partial sequence	Clone-A	Ealb-MM-570
570	KF708555	Ealb	albifrons	MARO	S14 26.252	E49 46.612		[organism=Eulemur albifrons]	vWF intron partial sequence	Clone-B	Ealb-MM-570
576	KF708556	Ealb	albifrons	MARO	S14 26.071	E49 45.641		[organism=Eulemur albifrons]	vWF intron partial sequence	Clone-A	Ealb-MM-576
576	KF708557	Ealb	albifrons	MARO	S14 26.071	E49 45.641		[organism=Eulemur albifrons]	vWF intron partial sequence	Clone-B	Ealb-MM-576
579	KF708558	Ealb	albifrons	MARO	S14 26.071	E49 45.641		[organism=Eulemur albifrons]	vWF intron partial sequence	Clone-A	Ealb-MM-579
579	KF708559	Ealb	albifrons	MARO	S14 26.071	E49 45.641		[organism=Eulemur albifrons]	vWF intron partial sequence	Clone-B	Ealb-MM-579
582	KF708560	Ealb	albifrons	MARO	S14 26.099	E49 46.023		[organism=Eulemur albifrons]	vWF intron partial sequence	Clone-A	Ealb-MM-582
582	KF708561	Ealb	albifrons	MARO	S14 26.099	E49 46.023		[organism=Eulemur albifrons]	vWF intron partial sequence	Clone-B	Ealb-MM-582
586	KF708562	Ealb	albifrons	MARO	S14 26.252	E49 46.612		[organism=Eulemur albifrons]	vWF intron partial sequence	Clone-A	Ealb-MM-586
586	KF708563	Ealb	albifrons	MARO	S14 26.252	E49 46.612		[organism=Eulemur albifrons]	vWF intron partial sequence	Clone-B	Ealb-MM-586
242	KF708564	Ecin	hybrid	ANDR	S22 08.714	E46 56.926	removed for *BEAST	[organism=Eulemur cinereiceps x rufifrons]	vWF intron partial sequence	Clone-A	Ecin-MM-242
242	KF708565	Ecin	hybrid	ANDR	S22 08.714	E46 56.926	removed for *BEAST	[organism=Eulemur cinereiceps x rufifrons]	vWF intron partial sequence	Clone-B	Ecin-MM-242
397	KF708566	Ecol	collaris	ANDO	S24 45.330	E46 51.418		[organism=Eulemur collaris]	vWF intron partial sequence	Clone-A	Ecol-MM-397
397	KF708567	Ecol	collaris	ANDO	S24 45.330	E46 51.418		[organism=Eulemur collaris]	vWF intron partial sequence	Clone-B	Ecol-MM-397
398	KF708568	Ecol	collaris	MAND	S24 56.717	E46 59.752		[organism=Eulemur collaris]	vWF intron partial sequence	Clone-A	Ecol-MM-398
399	KF708569	Ecol	collaris	MAND	S24 56.717	E46 59.752		[organism=Eulemur collaris]	vWF intron partial sequence	Clone-B	Ecol-MM-399
402	KF708570	Ecol	collaris	MAND	S24 56.717	E46 59.752		[organism=Eulemur collaris]	vWF intron partial sequence	Clone-A	Ecol-MM-402
403	KF708571	Ecol	collaris	MAND	S24 56.717	E46 59.752		[organism=Eulemur collaris]	vWF intron partial sequence	Clone-B	Ecol-MM-403
408	KF708572	Ecol	collaris	MAND	S24 56.717	E46 59.752		[organism=Eulemur collaris]	vWF intron partial sequence	Clone-A	Ecol-MM-408
411	KF708573	Ecol	collaris	STLU	S24 46.484	E47 10.354		[organism=Eulemur collaris]	vWF intron partial sequence	Clone-B	Ecol-MM-411
413	KF708574	Ecol	collaris	STLU	S24 46.484	E47 10.354		[organism=Eulemur collaris]	vWF intron partial sequence	Clone-A	Ecol-MM-413
417	KF708575	Ecol	collaris	STLU	S24 46.484	E47 10.354		[organism=Eulemur collaris]	vWF intron partial sequence	Clone-B	Ecol-MM-417
422	KF708576	Ecol	collaris	STLU	S24 46.484	E47 10.354		[organism=Eulemur collaris]	vWF intron partial sequence	Clone-A	Ecol-MM-422
398	KF708577	Ecol	collaris	MAND	S24 56.717	E46 59.752		[organism=Eulemur collaris]	vWF intron partial sequence	Clone-B	Ecol-MM-398
399	KF708578	Ecol	collaris	MAND	S24 56.717	E46 59.752		[organism=Eulemur collaris]	vWF intron partial sequence	Clone-A	Ecol-MM-399
402	KF708579	Ecol	collaris	MAND	S24 56.717	E46 59.752		[organism=Eulemur collaris]	vWF intron partial sequence	Clone-B	Ecol-MM-402
403	KF708580	Ecol	collaris	MAND	S24 56.717	E46 59.752		[organism=Eulemur collaris]	vWF intron partial sequence	Clone-A	Ecol-MM-403
408	KF708581	Ecol	collaris	MAND	S24 56.717	E46 59.752		[organism=Eulemur collaris]	vWF intron partial sequence	Clone-B	Ecol-MM-408
411	KF708582	Ecol	collaris	STLU	S24 46.484	E47 10.354		[organism=Eulemur collaris]	vWF intron partial sequence	Clone-A	Ecol-MM-411
413	KF708583	Ecol	collaris	STLU	S24 46.484	E47 10.354		[organism=Eulemur collaris]	vWF intron partial sequence	Clone-B	Ecol-MM-413
417	KF708584	Ecol	collaris	STLU	S24 46.484	E47 10.354		[organism=Eulemur collaris]	vWF intron partial sequence	Clone-A	Ecol-MM-417
422	KF708585	Ecol	collaris	STLU	S24 46.484	E47 10.354		[organism=Eulemur collaris]	vWF intron partial sequence	Clone-B	Ecol-MM-422
46	KF708586	Ecor	coronatus	ANAL	S12 44.399	E49 29.076		[organism=Eulemur coronatus]	vWF intron partial sequence	Clone-A	Ecor-MM-46
46	KF708587	Ecor	coronatus	ANAL	S12 44.399	E49 29.076		[organism=Eulemur coronatus]	vWF intron partial sequence	Clone-B	Ecor-MM-46
78	KF708588	Ecor	coronatus	ANKA	S12 56.389	E49 07.242		[organism=Eulemur coronatus]	vWF intron partial sequence	Clone-A	Ecor-MM-78
78	KF708589	Ecor	coronatus	ANKA	S12 56.389	E49 07.242		[organism=Eulemur coronatus]	vWF intron partial sequence	Clone-B	Ecor-MM-78
490	KF708590	Ecor	coronatus	ANJO	S14 11.095	E49 56.000	Phenotype inferred from CytB + vocalization	[organism=Eulemur coronatus]	vWF intron partial sequence	Clone-A	Ecor-MM-490
490	KF708591	Ecor	coronatus	ANJO	S14 11.095	E49 56.000	Phenotype inferred from CytB + vocalization	[organism=Eulemur coronatus]	vWF intron partial sequence	Clone-B	Ecor-MM-490
492	KF708592	Ecor	coronatus	ANJO	S14 11.095	E49 56.000	Phenotype inferred from CytB + vocalization	[organism=Eulemur coronatus]	vWF intron partial sequence	Clone-A	Ecor-MM-492
492	KF708593	Ecor	coronatus	ANJO	S14 11.095	E49 56.000	Phenotype inferred from CytB + vocalization	[organism=Eulemur coronatus]	vWF intron partial sequence	Clone-B	Ecor-MM-492
520	KF708594	Efla	flavifrons	MAVO	S14 01.776	E48 16.149	removed	[organism=Eulemur flavifrons]	vWF intron partial sequence	Clone-A	Efla-MM-520
520	KF708595	Efla	flavifrons	MAVO	S14 01.776	E48 16.149	removed	[organism=Eulemur flavifrons]	vWF intron partial sequence	Clone-B	Efla-MM-520
564	KF708596	Efla	flavifrons	MAVO	S14 01.776	E48 16.149		[organism=Eulemur flavifrons]	vWF intron partial sequence	Clone-A	Efla-MM-564
564	KF708597	Efla	flavifrons	MAVO	S14 01.776	E48 16.149		[organism=Eulemur flavifrons]	vWF intron partial sequence	Clone-B	Efla-MM-564
92	KF708598	Eful	fulvus	AMPI	S16 19.163	E46 48.374		[organism=Eulemur fulvus]	vWF intron partial sequence	Clone-A	Eful-MM-92
92	KF708599	Eful	fulvus	AMPI	S16 19.163	E46 48.374		[organism=Eulemur fulvus]	vWF intron partial sequence	Clone-B	Eful-MM-92
157	KF708600	Eful	fulvus	TSIN	S19 43.121	E47 49.163		[organism=Eulemur fulvus]	vWF intron partial sequence	Clone-A	Eful-MM-157
157	KF708601	Eful	fulvus	TSIN	S19 43.121	E47 49.163		[organism=Eulemur fulvus]	vWF intron partial sequence	Clone-B	Eful-MM-157
161	KF708602	Eful	fulvus	TSIN	S19 43.121	E47 49.163		[organism=Eulemur fulvus]	vWF intron partial sequence	Clone-A	Eful-MM-161
161	KF708603	Eful	fulvus	TSIN	S19 43.121	E47 49.163		[organism=Eulemur fulvus]	vWF intron partial sequence	Clone-B	Eful-MM-161
162	KF708604	Eful	fulvus	TSIN	S19 43.203	E47 49.078		[organism=Eulemur fulvus]	vWF intron partial sequence	Clone-A	Eful-MM-162
162	KF708605	Eful	fulvus	TSIN	S19 43.203	E47 49.078		[organism=Eulemur fulvus]	vWF intron partial sequence	Clone-B	Eful-MM-162
333	KF708606	Eful	fulvus	ANDA	S18 56.298	E48 25.153		[organism=Eulemur fulvus]	vWF intron partial sequence	Clone-A	Eful-MM-333
333	KF708607	Eful	fulvus	ANDA	S18 56.298	E48 25.153		[organism=Eulemur fulvus]	vWF intron partial sequence	Clone-B	Eful-MM-333
335	KF708608	Eful	fulvus	ANDA	S18 56.298	E48 25.153		[organism=Eulemur fulvus]	vWF intron partial sequence	Clone-A	Eful-MM-335
335	KF708609	Eful	fulvus	ANDA	S18 56.298	E48 25.153		[organism=Eulemur fulvus]	vWF intron partial sequence	Clone-B	Eful-MM-335
336	KF708610	Eful	fulvus	ANDA	S18 56.298	E48 25.153		[organism=Eulemur fulvus]	vWF intron partial sequence	Clone-A	Eful-MM-336
336	KF708611	Eful	fulvus	ANDA	S18 56.298	E48 25.153		[organism=Eulemur fulvus]	vWF intron partial sequence	Clone-B	Eful-MM-336
353	KF708612	Eful	fulvus	ANDA	S18 56.298	E48 25.153		[organism=Eulemur fulvus]	vWF intron partial sequence	Clone-A	Eful-MM-353
353	KF708613	Eful	fulvus	ANDA	S18 56.298	E48 25.153		[organism=Eulemur fulvus]	vWF intron partial sequence	Clone-B	Eful-MM-353
356	KF708614	Eful	fulvus	ANDA	S18 56.298	E48 25.153		[organism=Eulemur fulvus]	vWF intron partial sequence	Clone-A	Eful-MM-356
356	KF708615	Eful	fulvus	ANDA	S18 56.298	E48 25.153		[organism=Eulemur fulvus]	vWF intron partial sequence	Clone-B	Eful-MM-356
474	KF708616	Eful	fulvus	AMBO	S18 11.906	E47 16.929		[organism=Eulemur fulvus]	vWF intron partial sequence	Clone-A	Eful-MM-474
474	KF708617	Eful	fulvus	AMBO	S18 11.906	E47 16.929		[organism=Eulemur fulvus]	vWF intron partial sequence	Clone-B	Eful-MM-474
496	KF708618	Eful	fulvus	MANG	S14 11.955	E48 57.093	removed for *BEAST	[organism=Eulemur fulvus]	vWF intron partial sequence	Clone-A	Eful-MM-496
496	KF708619	Eful	fulvus	MANG	S14 11.955	E48 57.093	removed for *BEAST	[organism=Eulemur fulvus]	vWF intron partial sequence	Clone-B	Eful-MM-496
542	KF708620	Eful	fulvus	ZAHA	S17 29.167	E48 44.007		[organism=Eulemur fulvus]	vWF intron partial sequence	Clone-A	Eful-MM-542
542	KF708621	Eful	fulvus	ZAHA	S17 29.167	E48 44.007		[organism=Eulemur fulvus]	vWF intron partial sequence	Clone-B	Eful-MM-542
528	KF708622	Emac	macaco	AMTO	13 27.565	48 29.722		[organism=Eulemur macaco]	vWF intron partial sequence	Clone-A	Emac-MM-528
528	KF708623	Emac	macaco	AMTO	13 27.565	48 29.722		[organism=Eulemur macaco]	vWF intron partial sequence	Clone-B	Emac-MM-528
529	KF708624	Emac	macaco	AMTO	13 27.565	48 29.722		[organism=Eulemur macaco]	vWF intron partial sequence	Clone-A	Emac-MM-529
529	KF708625	Emac	macaco	AMTO	13 27.565	48 29.722		[organism=Eulemur macaco]	vWF intron partial sequence	Clone-B	Emac-MM-529
14	KF708626	Emon	mongoz	KATS	S15 42.917	E46 10.238		[organism=Eulemur mongoz]	vWF intron partial sequence	Clone-A	Emon-MM-14
14	KF708627	Emon	mongoz	KATS	S15 42.917	E46 10.238		[organism=Eulemur mongoz]	vWF intron partial sequence	Clone-B	Emon-MM-14
27	KF708628	Emon	mongoz	KATS	S15 42.917	E46 10.238	removed for *BEAST	[organism=Eulemur mongoz]	vWF intron partial sequence	Clone-A	Emon-MM-27
27	KF708629	Emon	mongoz	KATS	S15 42.917	E46 10.238	removed for *BEAST	[organism=Eulemur mongoz]	vWF intron partial sequence	Clone-B	Emon-MM-27
375	KF708630	Erub	rubriventer	RANO	S21 15.838	E47 25.329		[organism=Eulemur rubriventer]	vWF intron partial sequence	Clone-A	Erub-MM-375
375	KF708631	Erub	rubriventer	RANO	S21 15.838	E47 25.329		[organism=Eulemur rubriventer]	vWF intron partial sequence	Clone-B	Erub-MM-375
376	KF708632	Erub	rubriventer	RANO	S21 15.838	E47 25.329		[organism=Eulemur rubriventer]	vWF intron partial sequence	Clone-A	Erub-MM-376
376	KF708633	Erub	rubriventer	RANO	S21 15.838	E47 25.329		[organism=Eulemur rubriventer]	vWF intron partial sequence	Clone-B	Erub-MM-376
380	KF708634	Erub	rubriventer	FENA	S17 22.558	E49 24.319		[organism=Eulemur rubriventer]	vWF intron partial sequence	Clone-A	Erub-MM-380
380	KF708635	Erub	rubriventer	FENA	S17 22.558	E49 24.319		[organism=Eulemur rubriventer]	vWF intron partial sequence	Clone-B	Erub-MM-380
511	KF708636	Erub	rubriventer	MANG	S14 11.955	E48 57.093		[organism=Eulemur rubriventer]	vWF intron partial sequence	Clone-A	Erub-MM-511
511	KF708637	Erub	rubriventer	MANG	S14 11.955	E48 57.093		[organism=Eulemur rubriventer]	vWF intron partial sequence	Clone-B	Erub-MM-511
164	KF708638	Erufi	rufifrons	AMBA	S19 47.569	E44 39.331		[organism=Eulemur rufifrons]	vWF intron partial sequence	Clone-A	Erufi-MM-164
164	KF708639	Erufi	rufifrons	AMBA	S19 47.569	E44 39.331		[organism=Eulemur rufifrons]	vWF intron partial sequence	Clone-B	Erufi-MM-164
170	KF708640	Erufi	rufifrons	AMBA	S19 54.574	E44 38.410		[organism=Eulemur rufifrons]	vWF intron partial sequence	Clone-A	Erufi-MM-170
170	KF708641	Erufi	rufifrons	AMBA	S19 54.574	E44 38.410		[organism=Eulemur rufifrons]	vWF intron partial sequence	Clone-B	Erufi-MM-170
172	KF708642	Erufi	rufifrons	AMBA	S19 54.574	E44 38.410		[organism=Eulemur rufifrons]	vWF intron partial sequence	Clone-A	Erufi-MM-172
172	KF708643	Erufi	rufifrons	AMBA	S19 54.574	E44 38.410		[organism=Eulemur rufifrons]	vWF intron partial sequence	Clone-B	Erufi-MM-172
176	KF708644	Erufi	rufifrons	KIRI	S20 04.290	E44 41.058		[organism=Eulemur rufifrons]	vWF intron partial sequence	Clone-A	Erufi-MM-176
176	KF708645	Erufi	rufifrons	KIRI	S20 04.290	E44 41.058		[organism=Eulemur rufifrons]	vWF intron partial sequence	Clone-B	Erufi-MM-176
184	KF708646	Erufi	rufifrons	KIRI	S20 04.290	E44 41.058		[organism=Eulemur rufifrons]	vWF intron partial sequence	Clone-A	Erufi-MM-184
184	KF708647	Erufi	rufifrons	KIRI	S20 04.290	E44 41.058		[organism=Eulemur rufifrons]	vWF intron partial sequence	Clone-B	Erufi-MM-184
189	KF708648	Erufi	rufifrons	KIRI	S20 04.290	E44 41.058		[organism=Eulemur rufifrons]	vWF intron partial sequence	Clone-A	Erufi-MM-189
189	KF708649	Erufi	rufifrons	KIRI	S20 04.290	E44 41.058		[organism=Eulemur rufifrons]	vWF intron partial sequence	Clone-B	Erufi-MM-189
195	KF708650	Erufi	rufifrons	KIRI	S20 04.290	E44 41.058		[organism=Eulemur rufifrons]	vWF intron partial sequence	Clone-A	Erufi-MM-195
195	KF708651	Erufi	rufifrons	KIRI	S20 04.290	E44 41.058		[organism=Eulemur rufifrons]	vWF intron partial sequence	Clone-B	Erufi-MM-195
250	KF708652	Ecin	hybrid	ANDR	S22 09.854	E46 56.367	removed for *BEAST	[organism=Eulemur rufifrons]	vWF intron partial sequence	Clone-A	Erufi-MM-250
250	KF708653	Ecin	hybrid	ANDR	S22 09.854	E46 56.367	removed for *BEAST	[organism=Eulemur rufifrons]	vWF intron partial sequence	Clone-B	Erufi-MM-250
314	KF708654	Erufi	rufifrons	BERE	S24 59.932	E46 17.874	removed for *BEAST/migrate	[organism=Eulemur rufifrons]	vWF intron partial sequence	Clone-A	Erufi-MM-314
314	KF708655	Erufi	rufifrons	BERE	S24 59.932	E46 17.874	removed for *BEAST/migrate	[organism=Eulemur rufifrons]	vWF intron partial sequence	Clone-B	Erufi-MM-314
322	KF708656	Erufi	rufifrons	BERE	S24 59.932	E46 17.874	removed for *BEAST/migrate	[organism=Eulemur rufifrons]	vWF intron partial sequence	Clone-A	Erufi-MM-322
322	KF708657	Erufi	rufifrons	BERE	S24 59.932	E46 17.874	removed for *BEAST/migrate	[organism=Eulemur rufifrons]	vWF intron partial sequence	Clone-B	Erufi-MM-322
358	KF708658	Erufi	rufifrons	RANO	S21 15.762	E47 25.364		[organism=Eulemur rufifrons]	vWF intron partial sequence	Clone-A	Erufi-MM-358
358	KF708659	Erufi	rufifrons	RANO	S21 15.762	E47 25.364		[organism=Eulemur rufifrons]	vWF intron partial sequence	Clone-B	Erufi-MM-358
359	KF708660	Erufi	rufifrons	RANO	S21 15.781	E47 25.429		[organism=Eulemur rufifrons]	vWF intron partial sequence	Clone-A	Erufi-MM-359
359	KF708661	Erufi	rufifrons	RANO	S21 15.781	E47 25.429		[organism=Eulemur rufifrons]	vWF intron partial sequence	Clone-B	Erufi-MM-359
360	KF708662	Erufi	rufifrons	RANO	S21 15.781	E47 25.429		[organism=Eulemur rufifrons]	vWF intron partial sequence	Clone-A	Erufi-MM-360
360	KF708663	Erufi	rufifrons	RANO	S21 15.781	E47 25.429		[organism=Eulemur rufifrons]	vWF intron partial sequence	Clone-B	Erufi-MM-360
361	KF708664	Erufi	rufifrons	RANO	S21 15.762	E47 25.364		[organism=Eulemur rufifrons]	vWF intron partial sequence	Clone-A	Erufi-MM-361
361	KF708665	Erufi	rufifrons	RANO	S21 15.762	E47 25.364		[organism=Eulemur rufifrons]	vWF intron partial sequence	Clone-B	Erufi-MM-361
366	KF708666	Erufi	rufifrons	RANO	S21 15.838	E47 25.329	removed for *BEAST	[organism=Eulemur rufifrons]	vWF intron partial sequence	Clone-A	Erufi-MM-366
366	KF708667	Erufi	rufifrons	RANO	S21 15.838	E47 25.329	removed for *BEAST	[organism=Eulemur rufifrons]	vWF intron partial sequence	Clone-B	Erufi-MM-366
373	KF708668	Erufi	rufifrons	RANO	S21 15.838	E47 25.329		[organism=Eulemur rufifrons]	vWF intron partial sequence	Clone-A	Erufi-MM-373
373	KF708669	Erufi	rufifrons	RANO	S21 15.838	E47 25.329		[organism=Eulemur rufifrons]	vWF intron partial sequence	Clone-B	Erufi-MM-373
448	KF708670	Erufi	rufifrons	MAKA	S21 34.036	E45 04.228		[organism=Eulemur rufifrons]	vWF intron partial sequence	Clone-A	Erufi-MM-448
448	KF708671	Erufi	rufifrons	MAKA	S21 34.036	E45 04.228		[organism=Eulemur rufifrons]	vWF intron partial sequence	Clone-B	Erufi-MM-448
137	KF708672	Erufu	rufus	MADI	S16 22.409	E46 26.118		[organism=Eulemur rufus]	vWF intron partial sequence	Clone-A	Erufu-MM-137
137	KF708673	Erufu	rufus	MADI	S16 22.409	E46 26.118		[organism=Eulemur rufus]	vWF intron partial sequence	Clone-B	Erufu-MM-137
138	KF708674	Erufu	rufus	MADI	S16 22.409	E46 26.118		[organism=Eulemur rufus]	vWF intron partial sequence	Clone-A	Erufu-MM-138
138	KF708675	Erufu	rufus	MADI	S16 22.409	E46 26.118		[organism=Eulemur rufus]	vWF intron partial sequence	Clone-B	Erufu-MM-138
139	KF708676	Erufu	rufus	MADI	S16 22.409	E46 26.118		[organism=Eulemur rufus]	vWF intron partial sequence	Clone-A	Erufu-MM-139
139	KF708677	Erufu	rufus	MADI	S16 22.409	E46 26.118		[organism=Eulemur rufus]	vWF intron partial sequence	Clone-B	Erufu-MM-139
141	KF708678	Erufu	rufus	MADI	S16 22.519	E46 26.285		[organism=Eulemur rufus]	vWF intron partial sequence	Clone-A	Erufu-MM-141
141	KF708679	Erufu	rufus	MADI	S16 22.519	E46 26.285		[organism=Eulemur rufus]	vWF intron partial sequence	Clone-B	Erufu-MM-141
142	KF708680	Erufu	rufus	MADI	S16 22.519	E46 26.285		[organism=Eulemur rufus]	vWF intron partial sequence	Clone-A	Erufu-MM-142
142	KF708681	Erufu	rufus	MADI	S16 22.519	E46 26.285		[organism=Eulemur rufus]	vWF intron partial sequence	Clone-B	Erufu-MM-142
145	KF708682	Erufu	rufus	MADI	S16 22.766	E46 26.384		[organism=Eulemur rufus]	vWF intron partial sequence	Clone-A	Erufu-MM-145
145	KF708683	Erufu	rufus	MADI	S16 22.766	E46 26.384		[organism=Eulemur rufus]	vWF intron partial sequence	Clone-B	Erufu-MM-145
425	KF708684	Erufu	rufus	BEMA	S19 01.134	E44 46.444	removed for *BEAST	[organism=Eulemur rufus]	vWF intron partial sequence	Clone-A	Erufu-MM-425
425	KF708685	Erufu	rufus	BEMA	S19 01.134	E44 46.444	removed for *BEAST	[organism=Eulemur rufus]	vWF intron partial sequence	Clone-B	Erufu-MM-425
440	KF708686	Erufu	rufus	BEMA	S19 01.134	E44 46.444		[organism=Eulemur rufus]	vWF intron partial sequence	Clone-A	Erufu-MM-440
440	KF708687	Erufu	rufus	BEMA	S19 01.134	E44 46.444		[organism=Eulemur rufus]	vWF intron partial sequence	Clone-B	Erufu-MM-440
35	KF708688	Esan	sanfordi	ANAL	S12 44.241	E49 28.859		[organism=Eulemur sanfordi]	vWF intron partial sequence	Clone-A	Esan-MM-35
35	KF708689	Esan	sanfordi	ANAL	S12 44.241	E49 28.859		[organism=Eulemur sanfordi]	vWF intron partial sequence	Clone-B	Esan-MM-35
64	KF708690	Esan	sanfordi	MTDA	S12 31.346	E49 10.398		[organism=Eulemur sanfordi]	vWF intron partial sequence	Clone-A	Esan-MM-64
64	KF708691	Esan	sanfordi	MTDA	S12 31.346	E49 10.398		[organism=Eulemur sanfordi]	vWF intron partial sequence	Clone-B	Esan-MM-64
65	KF708692	Esan	sanfordi	MTDA	S12 31.346	E49 10.398		[organism=Eulemur sanfordi]	vWF intron partial sequence	Clone-A	Esan-MM-65
65	KF708693	Esan	sanfordi	MTDA	S12 31.346	E49 10.398		[organism=Eulemur sanfordi]	vWF intron partial sequence	Clone-B	Esan-MM-65
66	KF708694	Esan	sanfordi	MTDA	S12 31.346	E49 10.398		[organism=Eulemur sanfordi]	vWF intron partial sequence	Clone-A	Esan-MM-66
66	KF708695	Esan	sanfordi	MTDA	S12 31.346	E49 10.398		[organism=Eulemur sanfordi]	vWF intron partial sequence	Clone-B	Esan-MM-66
67	KF708696	Esan	sanfordi	MTDA	S12 31.381	E49 10.395		[organism=Eulemur sanfordi]	vWF intron partial sequence	Clone-A	Esan-MM-67
67	KF708697	Esan	sanfordi	MTDA	S12 31.381	E49 10.395		[organism=Eulemur sanfordi]	vWF intron partial sequence	Clone-B	Esan-MM-67
532	KF708698	Esan	sanfordi	MAHA	S12 46.019	E48 59.966		[organism=Eulemur sanfordi]	vWF intron partial sequence	Clone-A	Esan-MM-532
532	KF708699	Esan	sanfordi	MAHA	S12 46.019	E48 59.966		[organism=Eulemur sanfordi]	vWF intron partial sequence	Clone-B	Esan-MM-532
433	KF708205	Ealb	albifrons	MANA	S16 18.715	E49 47.338		[protein=cytochrome B]	complete cytochrome B		Ealb-MM-433
435	KF708206	Ealb	albifrons	MANA	S16 18.715	E49 47.338		[protein=cytochrome B]	complete cytochrome B		Ealb-MM-435
438	KF708207	Ealb	albifrons	MANA	S16 18.715	E49 47.338		[protein=cytochrome B]	complete cytochrome B		Ealb-MM-438
487	KF708208	Ealb	albifrons	ANJO	S14 11.095	E49 56.000	removed	[protein=cytochrome B]	complete cytochrome B		Ealb-MM-487
491	KF708209	Ealb	albifrons	ANJO	S14 11.095	E49 56.000	Phenotype inferred from CytB and locality	[protein=cytochrome B]	complete cytochrome B		Ealb-MM-491
519	KF708210	Ealb	albifrons	BEAL	0	0	removed for *BEAST, pet	[protein=cytochrome B]	complete cytochrome B		Ealb-MM-519
567	KF708211	Ealb	albifrons	MARO	S14 11.095	E49 56.000		[protein=cytochrome B]	complete cytochrome B		Ealb-MM-567
570	KF708212	Ealb	albifrons	MARO	S14 26.252	E49 46.612		[protein=cytochrome B]	complete cytochrome B		Ealb-MM-570
576	KF708213	Ealb	albifrons	MARO	S14 26.071	E49 45.641		[protein=cytochrome B]	complete cytochrome B		Ealb-MM-576
582	KF708214	Ealb	albifrons	MARO	S14 26.099	E49 46.023		[protein=cytochrome B]	complete cytochrome B		Ealb-MM-582
583	KF708215	Ealb	albifrons	MARO	S14 26.099	E49 46.023		[protein=cytochrome B]	complete cytochrome B		Ealb-MM-583
586	KF708216	Ealb	albifrons	MARO	S14 26.252	E49 46.612		[protein=cytochrome B]	complete cytochrome B		Ealb-MM-586
242	KF708217	Ecin	hybrid	ANDR	S22 08.714	E46 56.926	removed for *BEAST	[protein=cytochrome B]	complete cytochrome B		Ecin-MM-242
245	KF708218	Ecin	hybrid	ANDR	S22 08.714	E46 56.926	removed for *BEAST	[protein=cytochrome B]	complete cytochrome B		Ecin-MM-245
253	KF708219	Ecin	hybrid	ANDR	S22 09.854	E46 56.367	removed for *BEAST	[protein=cytochrome B]	complete cytochrome B		Ecin-MM-253
268	KF708220	Ecin	hybrid	ANDR	S22 09.854	E46 56.367		[protein=cytochrome B]	complete cytochrome B		Ecin-MM-268
271	KF708221	Ecin	cinereiceps	MANO	S23 01.200	E47 41.569		[protein=cytochrome B]	complete cytochrome B		Ecin-MM-271
251	KF708222	Ecinxrufi	hybrid	ANDR	S22 09.854	E46 56.367	removed for *BEAST	[protein=cytochrome B]	complete cytochrome B		Ecinxrufi-MM-251
396	KF708223	Ecol	collaris	ANDO	S24 45.330	E46 51.418		[protein=cytochrome B]	complete cytochrome B		Ecol-MM-396
397	KF708224	Ecol	collaris	ANDO	S24 45.330	E46 51.418		[protein=cytochrome B]	complete cytochrome B		Ecol-MM-397
398	KF708225	Ecol	collaris	MAND	S24 56.717	E46 59.752		[protein=cytochrome B]	complete cytochrome B		Ecol-MM-398
399	KF708226	Ecol	collaris	MAND	S24 56.717	E46 59.752		[protein=cytochrome B]	complete cytochrome B		Ecol-MM-399
402	KF708227	Ecol	collaris	MAND	S24 56.717	E46 59.752		[protein=cytochrome B]	complete cytochrome B		Ecol-MM-402
403	KF708228	Ecol	collaris	MAND	S24 56.717	E46 59.752		[protein=cytochrome B]	complete cytochrome B		Ecol-MM-403
408	KF708229	Ecol	collaris	MAND	S24 56.717	E46 59.752		[protein=cytochrome B]	complete cytochrome B		Ecol-MM-408
411	KF708230	Ecol	collaris	STLU	S24 46.484	E47 10.354		[protein=cytochrome B]	complete cytochrome B		Ecol-MM-411
413	KF708231	Ecol	collaris	STLU	S24 46.484	E47 10.354		[protein=cytochrome B]	complete cytochrome B		Ecol-MM-413
417	KF708232	Ecol	collaris	STLU	S24 46.484	E47 10.354		[protein=cytochrome B]	complete cytochrome B		Ecol-MM-417
422	KF708233	Ecol	collaris	STLU	S24 46.484	E47 10.354		[protein=cytochrome B]	complete cytochrome B		Ecol-MM-422
46	KF708234	Ecor	coronatus	ANAL	S12 44.399	E49 29.076		[protein=cytochrome B]	complete cytochrome B		Ecor-MM-46
47	KF708235	Ecor	coronatus	ANAL	S12 44.399	E49 29.076		[protein=cytochrome B]	complete cytochrome B		Ecor-MM-47
50	KF708236	Ecor	coronatus	DARA	S13 10.026	E49 42.408		[protein=cytochrome B]	complete cytochrome B		Ecor-MM-50
78	KF708237	Ecor	coronatus	ANKA	S12 56.389	E49 07.242		[protein=cytochrome B]	complete cytochrome B		Ecor-MM-78
490	KF708238	Ecor	coronatus	ANJO	S14 11.095	E49 56.000	Phenotype inferred from CytB + vocalization	[protein=cytochrome B]	complete cytochrome B		Ecor-MM-490
492	KF708239	Ecor	coronatus	ANJO	S14 11.095	E49 56.000	Phenotype inferred from CytB + vocalization	[protein=cytochrome B]	complete cytochrome B		Ecor-MM-492
563	KF708240	Efla	flavifrons	MAVO	S14 01.661	E48 16.603	removed for *BEAST, Phenotype inferred from CytB	[protein=cytochrome B]	complete cytochrome B		Efla-MM-563
566	KF708241	Efla	flavifrons	MAVO	S14 01.661	E48 16.603	removed for *BEAST, Phenotype inferred from CytB	[protein=cytochrome B]	complete cytochrome B		Efla-MM-566
92	KF708242	Eful	fulvus	AMPI	S16 19.163	E46 48.374		[protein=cytochrome B]	complete cytochrome B		Eful-MM-92
100	KF708243	Eful	fulvus	AMPI	S16 19.163	E46 48.374		[protein=cytochrome B]	complete cytochrome B		Eful-MM-100
123	KF708244	Eful	fulvus	AMPI	S16 19.163	E46 48.374		[protein=cytochrome B]	complete cytochrome B		Eful-MM-123
131	KF708245	Eful	fulvus	AMPI	S16 19.163	E46 48.374		[protein=cytochrome B]	complete cytochrome B		Eful-MM-131
157	KF708246	Eful	fulvus	TSIN	S19 43.121	E47 49.163		[protein=cytochrome B]	complete cytochrome B		Eful-MM-157
159	KF708247	Eful	fulvus	TSIN	S19 43.121	E47 49.163		[protein=cytochrome B]	complete cytochrome B		Eful-MM-159
161	KF708248	Eful	fulvus	TSIN	S19 43.121	E47 49.163		[protein=cytochrome B]	complete cytochrome B		Eful-MM-161
163	KF708249	Eful	fulvus	TSIN	S19 43.203	E47 49.078		[protein=cytochrome B]	complete cytochrome B		Eful-MM-163
333	KF708250	Eful	fulvus	ANDA	S18 56.298	E48 25.153		[protein=cytochrome B]	complete cytochrome B		Eful-MM-333
334	KF708251	Eful	fulvus	ANDA	S18 56.298	E48 25.153		[protein=cytochrome B]	complete cytochrome B		Eful-MM-334
335	KF708252	Eful	fulvus	ANDA	S18 56.298	E48 25.153		[protein=cytochrome B]	complete cytochrome B		Eful-MM-335
336	KF708253	Eful	fulvus	ANDA	S18 56.298	E48 25.153		[protein=cytochrome B]	complete cytochrome B		Eful-MM-336
345	KF708254	Eful	fulvus	TAMP	S17 17.163	E49 24.522		[protein=cytochrome B]	complete cytochrome B		Eful-MM-345
350	KF708255	Eful	fulvus	ANDA	S18 56.298	E48 25.153		[protein=cytochrome B]	complete cytochrome B		Eful-MM-350
352	KF708256	Eful	fulvus	ANDA	S18 56.298	E48 25.153		[protein=cytochrome B]	complete cytochrome B		Eful-MM-352
353	KF708257	Eful	fulvus	ANDA	S18 56.298	E48 25.153		[protein=cytochrome B]	complete cytochrome B		Eful-MM-353
356	KF708258	Eful	fulvus	ANDA	S18 56.298	E48 25.153		[protein=cytochrome B]	complete cytochrome B		Eful-MM-356
474	KF708259	Eful	fulvus	AMBO	S18 11.906	E47 16.929		[protein=cytochrome B]	complete cytochrome B		Eful-MM-474
496	KF708260	Eful	fulvus	MANG	S14 11.955	E48 57.093	removed for *BEAST	[protein=cytochrome B]	complete cytochrome B		Eful-MM-496
542	KF708261	Eful	fulvus	ZAHA	S17 29.167	E48 44.007		[protein=cytochrome B]	complete cytochrome B		Eful-MM-542
544	KF708262	Eful	fulvus	ZAHA	S17 28.987	E48 44.120		[protein=cytochrome B]	complete cytochrome B		Eful-MM-544
558	KF708263	Eful	fulvus	ZAHA	S17 29.167	E48 44.007		[protein=cytochrome B]	complete cytochrome B		Eful-MM-558
529	KF708264	Emac	macaco	AMTO	13 27.565	48 29.722		[protein=cytochrome B]	complete cytochrome B		Emac-MM-529
14	KF708265	Emon	mongoz	KATS	S15 42.917	E46 10.238		[protein=cytochrome B]	complete cytochrome B		Emon-MM-14
136	KF708266	Emon	mongoz	MADI	S16 22.626	E46 26.219		[protein=cytochrome B]	complete cytochrome B		Emon-MM-136
375	KF708267	Erub	rubriventer	RANO	S21 15.838	E47 25.329		[protein=cytochrome B]	complete cytochrome B		Erub-MM-375
376	KF708268	Erub	rubriventer	RANO	S21 15.838	E47 25.329		[protein=cytochrome B]	complete cytochrome B		Erub-MM-376
380	KF708269	Erub	rubriventer	FENA	S17 22.558	E49 24.319		[protein=cytochrome B]	complete cytochrome B		Erub-MM-380
511	KF708270	Erub	rubriventer	MANG	S14 11.955	E48 57.093		[protein=cytochrome B]	complete cytochrome B		Erub-MM-511
541	KF708271	Erub	rubriventer	ZAHA	S17 29.167	E48 44.007		[protein=cytochrome B]	complete cytochrome B		Erub-MM-541
164	KF708272	Erufi	rufifrons	AMBA	S19 47.569	E44 39.331		[protein=cytochrome B]	complete cytochrome B		Erufi-MM-164
170	KF708273	Erufi	rufifrons	AMBA	S19 54.574	E44 38.410		[protein=cytochrome B]	complete cytochrome B		Erufi-MM-170
172	KF708274	Erufi	rufifrons	AMBA	S19 54.574	E44 38.410		[protein=cytochrome B]	complete cytochrome B		Erufi-MM-172
176	KF708275	Erufi	rufifrons	KIRI	S20 04.290	E44 41.058		[protein=cytochrome B]	complete cytochrome B		Erufi-MM-176
181	KF708276	Erufi	rufifrons	KIRI	S20 04.290	E44 41.058		[protein=cytochrome B]	complete cytochrome B		Erufi-MM-181
189	KF708277	Erufi	rufifrons	KIRI	S20 04.290	E44 41.058		[protein=cytochrome B]	complete cytochrome B		Erufi-MM-189
195	KF708278	Erufi	rufifrons	KIRI	S20 04.290	E44 41.058		[protein=cytochrome B]	complete cytochrome B		Erufi-MM-195
197	KF708279	Erufi	rufifrons	KIRI	S20 04.290	E44 41.058		[protein=cytochrome B]	complete cytochrome B		Erufi-MM-197
199	KF708280	Erufi	rufifrons	KIRI	S20 04.290	E44 41.058		[protein=cytochrome B]	complete cytochrome B		Erufi-MM-199
202	KF708281	Erufi	rufifrons	KIRI	S20 04.290	E44 41.058		[protein=cytochrome B]	complete cytochrome B		Erufi-MM-202
216	KF708282	Erufi	rufifrons	KIRI	S20 04.290	E44 41.058		[protein=cytochrome B]	complete cytochrome B		Erufi-MM-216
250	KF708283	Ecin	hybrid	ANDR	S22 09.854	E46 56.367	removed for *BEAST	[protein=cytochrome B]	complete cytochrome B		Erufi-MM-250
314	KF708284	Erufi	rufifrons	BERE	S24 59.932	E46 17.874	removed for migrate	[protein=cytochrome B]	complete cytochrome B		Erufi-MM-314
322	KF708285	Erufi	rufifrons	BERE	S24 59.932	E46 17.874	removed for *BEAST/migrate	[protein=cytochrome B]	complete cytochrome B		Erufi-MM-322
358	KF708286	Erufi	rufifrons	RANO	S21 15.762	E47 25.364		[protein=cytochrome B]	complete cytochrome B		Erufi-MM-358
359	KF708287	Erufi	rufifrons	RANO	S21 15.781	E47 25.429		[protein=cytochrome B]	complete cytochrome B		Erufi-MM-359
360	KF708288	Erufi	rufifrons	RANO	S21 15.781	E47 25.429		[protein=cytochrome B]	complete cytochrome B		Erufi-MM-360
361	KF708289	Erufi	rufifrons	RANO	S21 15.762	E47 25.364		[protein=cytochrome B]	complete cytochrome B		Erufi-MM-361
366	KF708290	Erufi	rufifrons	RANO	S21 15.838	E47 25.329	removed for *BEAST	[protein=cytochrome B]	complete cytochrome B		Erufi-MM-366
373	KF708291	Erufi	rufifrons	RANO	S21 15.838	E47 25.329		[protein=cytochrome B]	complete cytochrome B		Erufi-MM-373
374	KF708292	Erufi	rufifrons	RANO	S21 15.838	E47 25.329		[protein=cytochrome B]	complete cytochrome B		Erufi-MM-374
448	KF708293	Erufi	rufifrons	MAKA	S21 34.036	E45 04.228		[protein=cytochrome B]	complete cytochrome B		Erufi-MM-448
4	KF708294	Erufu	rufus	KATS	S15 42.955	E46 10.240		[protein=cytochrome B]	complete cytochrome B		Erufu-MM-4
16	KF708295	Erufu	rufus	KATS	S15 42.955	E46 10.240		[protein=cytochrome B]	complete cytochrome B		Erufu-MM-16
137	KF708296	Erufu	rufus	MADI	S16 22.409	E46 26.118		[protein=cytochrome B]	complete cytochrome B		Erufu-MM-137
138	KF708297	Erufu	rufus	MADI	S16 22.409	E46 26.118		[protein=cytochrome B]	complete cytochrome B		Erufu-MM-138
139	KF708298	Erufu	rufus	MADI	S16 22.409	E46 26.118		[protein=cytochrome B]	complete cytochrome B		Erufu-MM-139
141	KF708299	Erufu	rufus	MADI	S16 22.519	E46 26.285		[protein=cytochrome B]	complete cytochrome B		Erufu-MM-141
142	KF708300	Erufu	rufus	MADI	S16 22.519	E46 26.285		[protein=cytochrome B]	complete cytochrome B		Erufu-MM-142
145	KF708301	Erufu	rufus	MADI	S16 22.766	E46 26.384		[protein=cytochrome B]	complete cytochrome B		Erufu-MM-145
147	KF708302	Erufu	rufus	MADI	S16 22.935	E46 25.799		[protein=cytochrome B]	complete cytochrome B		Erufu-MM-147
425	KF708303	Erufu	rufus	BEMA	S19 01.134	E44 46.444	removed for *BEAST	[protein=cytochrome B]	complete cytochrome B		Erufu-MM-425
440	KF708304	Erufu	rufus	BEMA	S19 01.134	E44 46.444		[protein=cytochrome B]	complete cytochrome B		Erufu-MM-440
34	KF708305	Esan	sanfordi	ANAL	S12 44.241	E49 28.859		[protein=cytochrome B]	complete cytochrome B		Esan-MM-34
35	KF708306	Esan	sanfordi	ANAL	S12 44.241	E49 28.859		[protein=cytochrome B]	complete cytochrome B		Esan-MM-35
54	KF708307	Esan	sanfordi	MTDA	S12 31.346	E49 10.398		[protein=cytochrome B]	complete cytochrome B		Esan-MM-54
64	KF708308	Esan	sanfordi	MTDA	S12 31.346	E49 10.398		[protein=cytochrome B]	complete cytochrome B		Esan-MM-64
65	KF708309	Esan	sanfordi	MTDA	S12 31.346	E49 10.398		[protein=cytochrome B]	complete cytochrome B		Esan-MM-65
66	KF708310	Esan	sanfordi	MTDA	S12 31.346	E49 10.398		[protein=cytochrome B]	complete cytochrome B		Esan-MM-66
67	KF708311	Esan	sanfordi	MTDA	S12 31.381	E49 10.395		[protein=cytochrome B]	complete cytochrome B		Esan-MM-67
69	KF708312	Esan	sanfordi	MTDA	S12 31.346	E49 10.398		[protein=cytochrome B]	complete cytochrome B		Esan-MM-69
72	KF708313	Esan	sanfordi	MTDA	S12 31.175	E49 10.488		[protein=cytochrome B]	complete cytochrome B		Esan-MM-72
80	KF708314	Esan	sanfordi	ANKA	S12 56.486	E49 07.268		[protein=cytochrome B]	complete cytochrome B		Esan-MM-80
81	KF708315	Esan	sanfordi	ANKA	S12 56.486	E49 07.268		[protein=cytochrome B]	complete cytochrome B		Esan-MM-81
532	KF708316	Esan	sanfordi	MAHA	S12 46.019	E48 59.966		[protein=cytochrome B]	complete cytochrome B		Esan-MM-532
539	KF708317	Esan	sanfordi	MAHA	S12 46.019	E48 59.966		[protein=cytochrome B]	complete cytochrome B		Esan-MM-539
Table S1: List of genetic samples used in this study. x/y = GPS coordinates, ID= field number, POP= Population (IVOL=Parc Ivoloina, MANA=Mananara National Parc, ANJO= Anjombalava, BEAL= Bealanana, MARO=Marojejy, ANDR= Andringitra, MANO= Manombo Special Reserve, ANDO= Andohahela, MAND= Mandena, STLU= St.Luce, ANAL= Analamerana, DARA= Daraina, ANKA= Ankarana, MAVO= Manongarivo, AMPI= Ampijoroa, TSI…
